# Supplementary material for: Placental network differences among obstetric syndromes identified with an integrated multiomics approach
Source: Commun Biol. 2025 Aug 18;8:1239. doi: 10.1038/s42003-025-08631-6 (PMC12361440; doi:10.1038/s42003-025-08631-6)
Supplement: Supplementary file 6 — Supplementary Data 5 [file 42003_2025_8631_MOESM6_ESM.xlsx]

## Sheet: ptd_communities_and_closeness_c
Community	Analyte Name	Analyte Type	Closeness Centrality Score
0	ATF6	transcript	0.5023
0	SH3BP5	transcript	0.4015
0	ATF1	transcript	0.5075
0	CCDC47	transcript	0.4399
0	C6orf120	transcript	0.6432
0	MTPN	transcript	0.5023
0	HECA	transcript	0.5023
0	hsa-miR-520d-5p	miRNA	0.2524
0	hsa-miR-28-3p	miRNA	0.4176
0	UAP1	transcript	0.7248
0	RASGRP1	transcript	0.6049
0	LMBRD1	transcript	0.5023
0	RRAS2	transcript	0.3579
0	CRIP2	transcript	0.7712
0	CISH	transcript	0.6065
0	WBP1L	transcript	0.5023
0	HEXB	transcript	0.5023
0	hsa-miR-203a-3p	miRNA	0.4892
0	PPM1D	transcript	0.5023
0	ACBD3	transcript	0.5023
0	MAP3K9	transcript	0.6731
0	TSKS	transcript	0.1731
0	SLC4A2	transcript	0.5023
0	ZNNT1	transcript	0.3857
0	TMEM104	transcript	0.4007
0	SLU7	transcript	0.5023
0	SBDS	transcript	0.5545
0	EMP2	transcript	0.4564
0	TMEM132A	transcript	0.6825
0	DNAJC3	transcript	0.7334
0	KIAA0232	transcript	0.6457
0	LINC02291	transcript	0.2642
0	OVOL1	transcript	0.5023
0	GPR157	transcript	0.4444
0	SDF4	transcript	0.3677
0	BMT2	transcript	0.3912
0	ARTN	transcript	0.497
0	NR3C2	transcript	0.4054
0	GRHL1	transcript	0.4708
0	NEK11	transcript	0.5542
0	STK40	transcript	0.5023
0	AMD1	transcript	0.3815
0	IRF2BPL	transcript	0.4702
0	SCAMP2	transcript	0.5023
0	PPIB	transcript	0.6635
0	ETF1	transcript	0.5023
0	SLC35A5	transcript	0.5155
0	hsa-miR-518c-5p	miRNA	0.5266
0	SPIN1	transcript	0.6485
0	NLGN4X	transcript	0.1798
0	GLRX5	transcript	0.355
0	SZRD1	transcript	0.5023
0	TLR3	transcript	0.4027
0	ZNF281	transcript	0.5023
0	ATAD1	transcript	0.6162
0	NIF3L1	transcript	0.5023
0	DHRS13	transcript	0.5686
0	ASXL3	transcript	0.5023
0	TTBK2	transcript	0.4907
0	ARHGAP42	transcript	0.2573
0	FAM98A	transcript	0.3067
0	FHL1	transcript	0.4913
0	MTF1	transcript	0.7787
0	hsa-miR-1275	miRNA	0.5453
0	CNGA1	transcript	0.5164
0	cytidine 2',3'-cyclic monophosphate	metabolite	0.268
0	DNTTIP2	transcript	0.5023
0	TMEM106B	transcript	0.3815
0	APOL1	transcript	0.3102
0	hsa-miR-424-3p	miRNA	0.3863
0	DUSP1	transcript	0.3994
0	GRPEL1	transcript	0.5023
0	PTPRQ	transcript	0.4513
0	GBP2	transcript	0.3857
0	docosadienoylcarnitine (C22:2)*	metabolite	0.4818
0	SLC2A11	transcript	0.5712
0	UBQLN1	transcript	0.5023
0	hsa-miR-34c-5p	miRNA	0.0137
0	FAM168B	transcript	0.7175
0	SLC16A4	transcript	0.3248
0	TMEM131	transcript	0.2573
0	AFTPH	transcript	0.5023
0	CCDC69	transcript	0.727
0	ANXA6	transcript	0.5023
0	DDB1	transcript	0.5023
0	hsa-miR-30e-3p	miRNA	0.6172
0	SSH3	transcript	0.2573
0	OSTM1	transcript	0.54
0	G3BP2	transcript	0.5023
0	PCBP1	transcript	0.5023
0	HEIH	transcript	0.3684
0	ENSG00000227885	transcript	0.4008
0	ZC2HC1C	transcript	0.6524
0	CNPPD1	transcript	0.5023
0	FRAT1	transcript	0.706
0	SLC7A8	transcript	0.5425
0	SDHB	transcript	0.5545
0	ZNF813	transcript	0.3994
0	ATXN7L3	transcript	0.5023
0	GBA1	transcript	0.6255
0	SMARCD2	transcript	0.537
0	CAPRIN1	transcript	0.5023
0	MORN3	transcript	0.7295
0	PTTG1IP	transcript	0.313
0	TUT7	transcript	0.5023
0	ENSG00000269927	transcript	0.3092
0	LIMK2	transcript	0.5023
0	XBP1	transcript	0.663
0	HECTD1	transcript	0.5023
0	OCRL	transcript	0.5023
0	eicosenoylcarnitine (C20:1)*	metabolite	0.2481
0	RBBP6	transcript	0.4509
0	CEBPG	transcript	0.5155
0	JPH2	transcript	0.3994
0	ANKMY2	transcript	0.5023
0	PIM3	transcript	0.5623
0	PJA1	transcript	0.7194
0	B4GALT1	transcript	0.5698
0	EFCAB2	transcript	0.3132
0	ARHGEF35	transcript	0.3815
0	BTNL9	transcript	0.4089
0	ENSG00000260912	transcript	0.3943
0	hsa-miR-99b-5p	miRNA	0.5416
0	TIMM17B	transcript	0.5545
0	ENSG00000188897	transcript	0.3857
0	TMEM59	transcript	0.7091
0	KCTD17	transcript	0.2573
0	RICTOR	transcript	0.5023
0	DDR1	transcript	0.5556
0	MFAP2	transcript	0.3811
0	SLC35F2	transcript	0.5382
0	BMP1	transcript	0.419
0	DCP2	transcript	0.6899
0	TRIM62	transcript	0.2573
0	PKP3	transcript	0.5853
0	SERINC5	transcript	0.5352
0	RAB18	transcript	0.5023
0	INHBA	transcript	0.6953
0	SLC5A6	transcript	0.3797
0	ITFG1	transcript	0.5926
0	KDM5B	transcript	0.5023
0	N1-methyladenosine	metabolite	0.5437
0	hsa-miR-501-3p	miRNA	0.1346
0	SLC3A2	transcript	0.3257
0	SLC30A1	transcript	0.5239
0	CDKN2AIP	transcript	0.5023
0	CA10	transcript	0.3031
0	TBPL1	transcript	0.1374
0	1-palmitoyl-2-docosahexaenoyl-GPC (16:0/22:6)	metabolite	0.32
0	RNF167	transcript	0.5023
0	CHD3	transcript	0.3943
0	RN7SL359P	transcript	0.396
0	PLAC4	transcript	0.5833
0	JRKL	transcript	0.4636
0	ARHGAP17	transcript	0.2987
0	SH3BP2	transcript	0.3857
0	RHOD	transcript	0.3354
0	OSMR-DT	transcript	0.3119
0	MTSS2	transcript	0.4008
0	CHMP5	transcript	0.3176
0	ZFYVE1	transcript	0.5023
0	ZNF24	transcript	0.5023
0	ZBTB5	transcript	0.5023
0	GSEC	transcript	0.5002
0	ENSG00000225606	transcript	0.4744
0	DDX23	transcript	0.3677
0	GATA3	transcript	0.6151
0	VWA1	transcript	0.5023
0	ERBB3	transcript	0.5023
0	LNPEP	transcript	0.6266
0	hsa-miR-24-3p	miRNA	0.5416
0	STT3A	transcript	0.5023
0	SOS2	transcript	0.7295
0	ATG9A	transcript	0.5637
0	ZC3H15	transcript	0.5023
0	SPTY2D1	transcript	0.5023
0	ARCN1	transcript	0.5023
0	TRIM58	transcript	0.3912
0	ECEL1P2	transcript	0.5286
0	LINC01119	transcript	0.3378
0	WDR89	transcript	0.6191
0	COBLL1	transcript	0.841
0	GCM1	transcript	0.5571
0	KIF17	transcript	0.3746
0	GALNT2	transcript	0.3912
0	DHX32	transcript	0.5023
0	KPNA1	transcript	0.5023
0	PLIN2	transcript	0.4976
0	SLC35E1	transcript	0.6615
0	hsa-miR-522-5p	miRNA	0.612
0	RPN2	transcript	0.6693
0	WDR86	transcript	0.4015
0	SLC30A2	transcript	0.4995
0	KIF6	transcript	0.4634
0	TPBG	transcript	0.3079
0	NOA1	transcript	0.5023
0	ALG2	transcript	0.5023
0	hsa-miR-520g-3p	miRNA	0.6018
0	BAG6	transcript	0.5023
0	CILK1	transcript	0.7085
0	MAPK13	transcript	0.612
0	CD274	transcript	0.3137
0	PSG1	transcript	0.4406
0	RHOB	transcript	0.3912
0	DERL2	transcript	0.5023
0	LINC00656	transcript	0.5516
0	ZCCHC2	transcript	0.474
0	hsa-miR-365b-3p	miRNA	0.613
0	ESYT2	transcript	0.5023
0	CANT1	transcript	0.5816
0	FLT1	transcript	0.4092
0	PRSS8	transcript	0.6151
0	SPACA6-AS1	transcript	0.5034
0	NUP153	transcript	0.5023
0	DYNC2I1	transcript	0.3079
0	RASGRF1	transcript	0.4015
0	ARMS2	transcript	0.7029
0	MCFD2	transcript	0.6558
0	SPINT2	transcript	0.3929
0	SMAD2	transcript	0.5023
0	KAT5	transcript	0.3248
0	THAP7	transcript	0.3248
0	CLPTM1	transcript	0.5023
0	hsa-miR-525-5p	miRNA	0.4945
0	HTRA1	transcript	0.7248
0	hsa-miR-30b-3p	miRNA	0.6377
0	SH3D21	transcript	0.4245
0	UBR5	transcript	0.5023
0	WFS1	transcript	0.3857
0	ERO1A	transcript	0.3079
0	TUSC1	transcript	0.4348
0	SCAPER	transcript	0.5023
0	PEF1	transcript	0.5545
0	POU2F3	transcript	0.6003
0	PLAG1	transcript	0.5023
0	TINCR	transcript	0.6553
0	SCNN1B	transcript	0.7097
0	CRIM1	transcript	0.6696
0	EPS8L2	transcript	0
0	MUC20	transcript	0.3899
0	GDPD1	transcript	0.6231
0	TLE2	transcript	0.3912
0	TRAF3IP2	transcript	0.5155
0	IQCN	transcript	0.3857
0	WDR86-AS1	transcript	0.5386
0	SLC9A3-AS1	transcript	0.3916
0	RRAGA	transcript	0.5023
0	AMFR	transcript	0.7051
0	RBM15B	transcript	0.5239
0	AHNAK	transcript	0.3994
0	ENSG00000284968	transcript	0.4509
0	RANBP2	transcript	0.5023
0	MFSD4B	transcript	0.4652
0	hsa-miR-193b-5p	miRNA	0.7553
0	ZFP91	transcript	0.5023
0	TMC6	transcript	0.3857
0	GM2A	transcript	0.5444
0	ZNF525	transcript	0.5049
0	TOR1AIP2	transcript	0.6872
0	BCL6	transcript	0.5318
0	WBP11	transcript	0.5023
0	PAPPA-AS1	transcript	0.4686
0	BLOC1S4	transcript	0.6196
0	GNGT1	transcript	0.418
0	CATIP	transcript	0.5386
0	ACKR2	transcript	0.4149
0	BCAR3	transcript	0.7119
0	MAN1C1	transcript	0.7125
0	C12orf75	transcript	0.5474
0	TLE3	transcript	0.4374
0	TM2D3	transcript	0.5023
0	PRLR	transcript	0.4318
0	NAA50	transcript	0.5023
0	CRH	transcript	0.5442
0	hsa-let-7e-5p	miRNA	0.4754
0	PKM	transcript	0.3857
0	INHA	transcript	0.6615
0	LRRC1	transcript	0.4542
0	ENSG00000254290	transcript	0.463
0	DOLPP1	transcript	0.3248
0	LINC01554	transcript	0.3857
0	TUSC3	transcript	0.3067
0	SOCS6	transcript	0.8498
0	EBI3	transcript	0.7264
0	MAN2A1	transcript	0.5282
0	RASAL2-AS1	transcript	0.4716
0	CSNK2A2	transcript	0.861
0	CYB561	transcript	0.6699
0	ENSG00000229425	transcript	0.3912
0	SRP68	transcript	0.6151
0	hsa-miR-138-5p	miRNA	0.5552
0	CALML3-AS1	transcript	0.3912
0	PAQR7	transcript	0.4546
0	ZFR	transcript	0.5023
0	TGFB1	transcript	0.5213
0	ASTE1	transcript	0.4052
0	glycerophosphoinositol*	metabolite	1
0	GORASP2	transcript	0.5023
0	SLC16A3	transcript	0.6731
0	THSD7A	transcript	0.5987
0	RIPK2	transcript	0.6323
0	CREBL2	transcript	0.5023
0	LINC00641	transcript	0.2481
0	GREM2	transcript	0.5023
0	EIF4A3	transcript	0.6151
0	IFNGR1	transcript	0.5545
0	PRRG4	transcript	0.6893
0	RPL12P20	transcript	0.3409
0	PLPP3	transcript	0.3248
0	VPS37A	transcript	0.5311
0	TDG	transcript	0.5023
0	ENSG00000231713	transcript	0.4791
0	PIP4K2C	transcript	0.5023
0	ENSG00000204683	transcript	0.4054
0	thymine	metabolite	0.5828
0	hsa-miR-517-5p	miRNA	0.537
0	RALBP1	transcript	0.5311
0	hsa-miR-520f-5p	miRNA	0.525
0	PCIF1	transcript	0.5023
0	hsa-miR-135b-5p	miRNA	0.449
0	HEATR4	transcript	0.4529
0	SREBF1	transcript	0.5628
0	CALR	transcript	0.5023
0	GP6	transcript	0.396
0	hsa-miR-29a-3p	miRNA	0.6135
0	LINC01003	transcript	0.6834
0	GLDN	transcript	0.6127
0	hsa-miR-629-5p	miRNA	0.601
0	AP2M1	transcript	0.5023
0	SLC2A1	transcript	0.3677
0	NFKBIA	transcript	0.5149
0	hsa-miR-26b-5p	miRNA	0.5149
0	GALE	transcript	0.3677
0	NEBL	transcript	0.7235
0	IDH3A	transcript	0.5023
0	DNM2	transcript	0.3857
0	CHMP2A	transcript	0.5023
0	IL1RAP	transcript	0.6175
0	KRBOX1	transcript	0.3482
0	TANK	transcript	0.5023
0	SNAI1	transcript	0.6167
0	FANCE	transcript	0.5023
0	ABCD1	transcript	0.4007
0	RGL2	transcript	0.3857
0	PPOX	transcript	0.2801
0	ENSG00000285106	transcript	0.4562
0	PPP1R3B	transcript	0.4771
0	ENSG00000230490	transcript	0.2023
0	TRIM11	transcript	0.5023
0	EXOC8	transcript	0.5023
0	ALG12	transcript	0.5023
0	FBLN7	transcript	0.5962
0	TANC2	transcript	0.4189
0	PHF13	transcript	0.5023
0	hsa-miR-190b	miRNA	0.4207
0	ZMYND8	transcript	0.3912
0	PSEN1	transcript	0.5023
0	ABHD12	transcript	0.7054
0	hsa-miR-23a-3p	miRNA	0.5453
0	RNF39	transcript	0.5077
0	LCOR	transcript	0.6435
0	PTPRJ	transcript	0.2573
0	ARL5A	transcript	0.456
0	DAB2	transcript	0.3149
0	PLEC	transcript	0.3857
0	TAPT1	transcript	0.5075
0	CGB5	transcript	0.4007
0	EIF1AD	transcript	0.5023
0	TSSC4	transcript	0.6587
0	PSG10P	transcript	0.2023
0	hsa-miR-141-5p	miRNA	0.5678
0	ARHGEF4	transcript	0.4075
0	NUP58	transcript	0.5023
0	ILVBL	transcript	0.6831
0	PELI1	transcript	0.5363
0	hsa-miR-574-3p	miRNA	0.3068
0	MFAP3L	transcript	0.5155
0	LYPLA1	transcript	0.313
0	PHF23	transcript	0.5098
0	NRCAM	transcript	0.3067
0	HSPG2	transcript	0.3079
0	USP27X-DT	transcript	0.5791
0	GOPC	protein	0.3702
0	PHETA1	transcript	0.3276
0	SOWAHC	transcript	0.4156
0	hsa-miR-100-3p	miRNA	0.5412
0	EFS	transcript	0.6377
0	1-methylnicotinamide	metabolite	0.483
0	ATP1A1	transcript	0.4529
0	UGGT1	transcript	0.5023
0	MED12L	transcript	0.5155
0	ABAT	transcript	0.3067
0	INTS5	transcript	0.5023
0	FUCA2	transcript	0.3067
0	RAB6B	transcript	0.2849
0	GASK1A	transcript	0.4759
0	hsa-miR-516a-5p	miRNA	0.3882
0	hsa-miR-600	miRNA	0.498
0	LINC00482	transcript	0.7235
0	CLDN4	transcript	0.3677
0	CTBP1-DT	transcript	0.3857
0	PPP4R2	transcript	0.5023
0	ENSG00000230177	transcript	0.4052
0	TIGD2	transcript	0.6432
0	KAT8	transcript	0.5064
0	ENSG00000251584	transcript	0.3875
0	ELF3	transcript	0.3811
0	TAF1B	transcript	0.3759
0	CIPC	transcript	0.5023
0	ENSG00000279393	transcript	0.4708
0	guanosine-2',3'-cyclic monophosphate	metabolite	0.4036
0	PAM	transcript	0.8448
0	NIPBL	transcript	0.5023
0	ribitol	metabolite	0.5967
0	AZI2	transcript	0.5023
0	PAPPA2	transcript	0.6612
0	OLAH	transcript	0.2891
0	glycerophosphoethanolamine	metabolite	0.2925
0	PHYHIPL	transcript	0.4341
0	PAFAH1B2	transcript	0.5023
0	CSRNP1	transcript	0.6831
0	SPTLC3	transcript	0.6965
0	hsa-miR-1323	miRNA	0.5846
0	GLG1	transcript	0.3951
0	SLC25A4	transcript	0.1069
0	HSPA5	transcript	0.6162
0	ELF3-AS1	transcript	0.4801
0	CGB3	transcript	0.4085
0	WAC	transcript	0.5023
0	VAPA	transcript	0.5023
0	KMT2C	transcript	0.5604
0	TRMT9B	transcript	0.1228
0	MIR210HG	transcript	0.4052
0	DAPK1	transcript	0.5969
0	RASSF8	transcript	0.4826
0	C1orf43	transcript	0.5023
0	hsa-miR-338-3p	miRNA	0.4989
0	SLCO2A1	transcript	0.7032
0	hsa-miR-302b-5p	miRNA	0.7471
0	MYNN	transcript	0.5023
0	CNOT6L	transcript	0.6438
0	hsa-miR-425-3p	miRNA	0.3857
0	hsa-miR-520c-3p	miRNA	0.428
0	BRWD1	transcript	0.5023
0	ST3GAL1	transcript	0.7402
0	KMT2E	transcript	0.3079
0	UBE2V2	transcript	0.2935
0	TERF2IP	transcript	0.5023
0	RECQL5	transcript	0.4003
0	UBC	transcript	0.4488
0	PMS2	transcript	0.313
0	hsa-miR-1296-5p	miRNA	0.4399
0	ENSG00000260267	transcript	0.5334
0	TOPORS	transcript	0.5023
0	MTMR4	transcript	0.6863
0	hsa-miR-452-5p	miRNA	0.4857
0	CD164	transcript	0.5964
0	ZBTB3	transcript	0.5023
0	KDSR	transcript	0.5023
0	ARHGEF37	transcript	0.6508
0	RNF5	transcript	0.5023
0	STS	transcript	0.4318
0	SDF2	transcript	0.5023
0	SLC38A1	transcript	0.5479
0	MUC1	transcript	0.4777
0	CEBPB	transcript	0.5034
0	hsa-miR-338-5p	miRNA	0.4646
0	LTBP3	transcript	0.4007
0	PWWP2B	transcript	0.6167
0	RASSF7	transcript	0.5556
0	ENSG00000250407	transcript	0.5625
0	HSPA13	transcript	0.5023
0	NECTIN3	transcript	0.6704
0	SEC24A	transcript	0.5155
0	TMEM79	transcript	0.5462
0	SLC22A17	transcript	0.4008
0	hsa-miR-365a-3p	miRNA	0.6624
0	CCNT1	transcript	0.5023
0	hsa-miR-371a-5p	miRNA	0.504
0	SERPINI1	transcript	0.2594
0	KRT80	transcript	0.4087
0	NAXD	transcript	0.3857
0	LRRC8E	transcript	0.6062
0	HS3ST3B1	transcript	0.5526
0	ECH1	transcript	0.5023
0	palmitoylcholine	metabolite	0.489
0	LNX2	transcript	0.6863
0	TMED9	transcript	0.3677
0	PDLIM4	transcript	0.5391
0	PAPPA	transcript	0.7116
0	hsa-miR-664a-5p	miRNA	0.3948
0	ACTR1A	transcript	0.5545
0	KRT19	transcript	0.5642
0	MMP11	transcript	0.6342
0	MBD2	transcript	0.5215
0	SEC24C	transcript	0.5023
0	HDAC2	transcript	0.5023
0	hsa-miR-27a-3p	miRNA	0.537
0	CNNM4	transcript	0.3502
0	GMCL1	transcript	0.689
0	ZNF845	transcript	0.5155
0	hsa-miR-103b	miRNA	0.5382
0	hsa-miR-4713-3p	miRNA	0.5171
0	MARCKS	transcript	0.5561
0	ENSG00000226380	transcript	0.3119
0	PSG9	transcript	0.5379
0	CD99L2	transcript	0.851
0	ENSG00000280287	transcript	0.3857
0	MGAT5	transcript	0.2688
0	SLC6A2	transcript	0.4031
0	BTBD10	transcript	0.3815
0	DGKI	transcript	0.313
0	COQ10B	transcript	0.5023
0	hsa-miR-34b-5p	miRNA	0.0137
0	SLC43A2	transcript	0.5647
0	MSANTD7	transcript	0.5023
0	CDR2L	transcript	0.5898
0	IL36RN	transcript	0.3067
0	REEP4	transcript	0.3677
0	stearoylcholine*	metabolite	0.2638
0	MTCO1P15	transcript	0.5386
0	erythritol	metabolite	0.2242
0	ENSG00000261654	transcript	0.3857
0	C21orf91	transcript	0.5239
0	RHOBTB3	transcript	0.4003
0	NCMAP	transcript	0.2417
0	MED13	transcript	0.5023
0	hsa-miR-424-5p	miRNA	0.4181
0	ZNF761	transcript	0.3994
0	HSD3B1	transcript	0.6905
0	BCAP29	transcript	0.5428
0	HES1	transcript	0.3257
0	H1-2	transcript	0.7428
0	SCIN	transcript	0.2819
0	TRAPPC11	transcript	0.5023
0	SCYL1	transcript	0.5023
0	valylglycine	metabolite	0.3006
0	CREBRF	transcript	0.6435
0	ZNF703	transcript	0.4674
0	SERINC3	transcript	0.6355
0	TRIM40	transcript	0.3192
0	P4HTM	transcript	0.4075
0	hsa-miR-200c-5p	miRNA	0.4337
0	SUN2	transcript	0.4001
0	LYN	transcript	0.5062
0	SLC11A2	transcript	0.4648
0	RFK	transcript	0.3228
0	PGAP3	transcript	0.5034
0	PHF2	transcript	0.4556
0	hsa-miR-941	miRNA	0.3747
0	hsa-miR-191-3p	miRNA	0.3571
0	hsa-miR-518e-5p	miRNA	0.2221
0	ERGIC1	transcript	0.4052
0	ANXA4	transcript	0.5649
0	ALPK3	transcript	0.5006
0	hsa-miR-34b-3p	miRNA	0.2888
0	MFAP3	transcript	0.5023
0	ENSG00000284309	transcript	0.5226
0	CDYL	transcript	0.5571
0	HMGN3-AS1	transcript	0.7523
0	TXK	transcript	0.5435
0	X-11979	metabolite	0.6133
0	BRAP	transcript	0.5023
0	RASA1	transcript	0.6162
0	AFF4	transcript	0.5023
0	CEACAM19	transcript	0.4082
0	SLC22A5	transcript	0.3991
0	hsa-miR-527	miRNA	0.3888
0	ENSG00000261324	transcript	0.2354
0	LIMCH1	transcript	0.7302
0	IL1R1	transcript	0.6162
0	CLN5	transcript	0.5023
0	THAP5	transcript	0.5023
0	hsa-miR-519d-5p	miRNA	0.3863
0	HLF	transcript	0.5352
0	LINC00967	transcript	0.4454
0	RAB1B	transcript	0.5023
0	TESK2	transcript	0.2589
0	SEC62	transcript	0.5023
0	SYVN1	transcript	0.6896
0	TOR1A	transcript	0.5023
0	HNRNPK	transcript	0.5023
0	INO80D	transcript	0.6424
0	MMGT1	transcript	0.5023
0	NUCB2	transcript	0.3677
0	HDGF	transcript	0.6057
0	ADGRL3	transcript	0.3067
0	MLPH	transcript	0.402
0	RAPGEF1	transcript	0.3857
0	2'-O-methyluridine	metabolite	0.6156
0	hsa-miR-524-5p	miRNA	0.5228
0	MIDN	transcript	0.5023
0	RAB5A	transcript	0.5023
0	HMGXB4	transcript	0.5023
0	RCN2	transcript	0.355
0	TMBIM6	transcript	0.5023
0	ENSG00000270504	transcript	0.3744
0	OSBP	transcript	0.702
0	TOLLIP	transcript	0.5023
0	PLCL2	transcript	0.646
0	hsa-miR-520c-5p	miRNA	0.4105
0	ATP1B3	transcript	0.5428
0	EMSY	transcript	0.5023
0	CALM1	transcript	0.7216
0	AKIRIN1	transcript	0.5023
0	TNKS2	transcript	0.5982
0	UHMK1	transcript	0.7461
0	SH2B2	transcript	0.5023
0	HDAC5	transcript	0.311
0	GMEB1	transcript	0.5023
0	FMNL1	transcript	0.525
0	NECTIN1	transcript	0.6285
0	MIEN1	transcript	0.3248
0	hsa-miR-520g-5p	miRNA	0.3453
0	DUSP3	transcript	0.5023
0	UFM1	transcript	0.6151
0	hsa-miR-373-3p	miRNA	0.5217
0	ARNT2	transcript	0.396
0	TSG101	transcript	0.5023
0	hsa-miR-30d-3p	miRNA	0.419
0	ENG	transcript	0.3912
0	PPP1CB	transcript	0.5311
0	MAP3K8	transcript	0.313
0	FOXJ3	transcript	0.3857
0	ZBTB41	transcript	0.6372
0	SPCS2	transcript	0.5023
0	SELENOT	transcript	0.5545
0	HAPSTR1	transcript	0.5023
0	hsa-miR-373-5p	miRNA	0.7853
0	SLC44A2	transcript	0.8705
0	SEPTIN6	transcript	0.5241
0	TRIM45	transcript	0.4716
0	hsa-miR-4324	miRNA	0.6287
0	OSMR	transcript	0.5313
0	hsa-miR-191-5p	miRNA	0.5302
0	ENSG00000254325	transcript	0.4008
0	VAV3	transcript	0.5444
0	KAZN	transcript	0.7163
0	hsa-miR-518d-5p	miRNA	0.5816
0	PPP4R3B	transcript	0.5023
0	PSMB6	transcript	0.3248
0	hsa-miR-519c-5p	miRNA	0.5382
0	CD320	transcript	0.3723
0	MYL12B	transcript	0.5545
0	DAG1	transcript	0.5023
0	SLC7A5	transcript	0.3988
0	hsa-miR-561-5p	miRNA	0.5891
0	TGFBR1	transcript	0.5025
0	NAB2	transcript	0.7141
0	FBXL19-AS1	transcript	0.311
0	PIK3AP1	transcript	0.8785
0	TMEM30A	transcript	0.5671
0	TSC22D2	transcript	0.5023
0	CDC37L1	transcript	0.5023
0	TNKS1BP1	transcript	0.4742
0	RAP2C	transcript	0.5023
0	NELFE	transcript	0.651
0	PITPNA	transcript	0.5023
0	MIR4280HG	transcript	0.4646
0	MAPK9	transcript	0.5023
0	PLXNB2	transcript	0.5439
0	ITGA5	transcript	0.6828
0	TMEM115	transcript	0.6652
0	MUL1	transcript	0.5023
0	ZNF687	transcript	0.5023
0	NCSTN	transcript	0.5023
0	glycylvaline	metabolite	0.1943
0	hsa-miR-181c-3p	miRNA	0.4648
0	KCTD21	transcript	0.5325
0	PLEKHG6	transcript	0.5519
0	SLC39A8	transcript	0.8009
0	USP6NL	transcript	0.4863
0	ITPRID2	transcript	0.4477
0	HBP1	transcript	0.5098
0	CEP350	transcript	0.5023
0	hsa-miR-204-5p	miRNA	0.3706
0	hsa-miR-100-5p	miRNA	0.4684
0	ZBTB38	transcript	0.5023
0	TNFAIP1	transcript	0.3248
0	glycerophosphorylcholine (GPC)	metabolite	0.2925
0	SUDS3	transcript	0.5023
0	ITPKC	transcript	0.7072
0	SEC24B	transcript	0.5023
0	RDH13	transcript	0.396
0	ATP6V0E1	transcript	0.5023
0	CYP19A1	transcript	0.6854
0	DAB2IP	transcript	0.4444
0	MCL1	transcript	0.5023
0	TMEM30B	transcript	0.3677
0	EVPL	transcript	0.3289
0	BET1	transcript	0.5414
0	ABCF3	transcript	0.5023
0	DIS3	transcript	0.5023
0	GRK5	transcript	0.2417
0	5-hydroxylysine	metabolite	0.3815
0	LAMA3	transcript	0.3102
0	ENDOU	transcript	0.4205
0	NIBAN2	transcript	0.3117
0	CREB5	transcript	0.3946
0	ESAM	transcript	0.4966
0	AHR	transcript	0.5848
0	TPRG1L	transcript	0.5023
0	RAB1A	transcript	0.5023
0	LAYN	transcript	0.1231
0	MISP3	transcript	0.6342
0	hsa-miR-210-3p	miRNA	0.6062
0	FBRS	transcript	0.4836
0	RN7SKP230	transcript	0.2449
0	ANGPTL4	transcript	0.2733
0	S-carboxymethyl-L-cysteine	metabolite	0.2481
0	PBXIP1	transcript	0.4402
0	GPR78	transcript	0.2097
0	ST18	transcript	0.5193
0	NIPA1	transcript	0.5038
0	FAM47E	transcript	0.5878
0	RHOT1	transcript	0.5023
0	RHBDD2	transcript	0.8837
0	SMIM5	transcript	0.6748
0	GRHL2	transcript	0.6242
0	EDEM1	transcript	0.3815
0	SRPRA	transcript	0.5023
0	BCL2	transcript	0.4888
0	H2BC21	transcript	0.7054
0	SURF4	transcript	0.5023
0	ENSG00000224516	transcript	0.5437
0	hsa-miR-518d-3p	miRNA	0.3902
0	ENSG00000224331	transcript	0.5083
0	ABCA7	transcript	0.3857
0	SMAD6	transcript	0.4777
0	GSE1	transcript	0.3857
0	hsa-miR-590-5p	miRNA	0.4615
0	hsa-miR-361-3p	miRNA	0.5173
0	NEURL1	transcript	0.4599
0	TESK1	transcript	0.5023
0	GTF2A1	transcript	0.5023
0	EXT2	transcript	0.6816
0	PLEKHA1	transcript	0.6641
0	FZD7	transcript	0.4638
0	COPS2	transcript	0.5023
0	1-carboxyethylleucine	metabolite	0.5062
0	COPG1	transcript	0.5023
0	PSG3	transcript	0.5992
0	BLID	transcript	0.3933
0	NPNT	transcript	0.4001
0	EGFR	transcript	0.2987
0	DLX5	transcript	0.7507
0	SERINC1	transcript	0.5023
0	USP16	transcript	0.5075
0	FNDC3B	transcript	0.4005
0	TXNDC11	transcript	0.5023
0	hsa-miR-30d-5p	miRNA	0.5796
0	hsa-miR-625-3p	miRNA	0.5964
0	hsa-miR-30c-5p	miRNA	0.1907
0	PEX3	transcript	0.5023
0	TNFAIP8L1	transcript	0.4781
0	TOM1	transcript	0.4252
0	CHMP2B	transcript	0.6745
0	hsa-miR-590-3p	miRNA	0.4052
0	RAB3B	transcript	0.5248
0	SLC7A4	transcript	0.4367
0	TRIP11	transcript	0.5023
0	B4GALT3	transcript	0.6929
0	CAMSAP2	transcript	0.6372
0	LIMD1	transcript	0.4015
0	LCA5	transcript	0.5023
0	APPL2	transcript	0.2014
0	ETV4	transcript	0.6725
0	PLEKHA6	transcript	0.6293
0	hsa-miR-374a-3p	miRNA	0.3626
0	GFOD2	transcript	0.4045
0	HSPB1	transcript	0.8223
0	FAF2	transcript	0.5023
0	PXDC1	transcript	0.3934
0	SYNGR3	transcript	0.5606
0	PPP1R12C	transcript	0.4008
0	GLIS2	transcript	0.6309
0	CALHM2	transcript	0.6702
0	SDC1	transcript	0.6073
0	PRUNE1	transcript	0.5545
0	UBE2Q2	transcript	0.5153
0	AP5B1	transcript	0.3508
0	hsa-miR-519b-5p	miRNA	0.4007
0	AACS	transcript	0.3857
0	hsa-miR-515-3p	miRNA	0.5268
0	TMEM164	transcript	0.3117
0	LYPD3	transcript	0.5023
0	EBLN3P	transcript	0.3079
0	behenoylcarnitine (C22)*	metabolite	0.6374
0	COPB1	transcript	0.5023
0	CBR1	transcript	0.3442
0	hsa-miR-518c-3p	miRNA	0.4337
0	RAB7A	transcript	0.5023
0	LTN1	transcript	0.5023
0	hsa-miR-519e-3p	miRNA	0.4926
0	CPM	transcript	0.5081
0	BCAR4	transcript	0.2546
0	OVGP1	transcript	0.3816
0	SFXN3	transcript	0.3912
0	SLC7A2	transcript	0.7395
0	CRKL	transcript	0.516
0	ZNF750	transcript	0.6567
0	SWT1	transcript	0.5023
0	RPS6KA5	transcript	0.2502
0	ERI1	transcript	0.5023
0	PALM3	transcript	0.3442
0	LAD1	transcript	0.5856
0	CSH1	transcript	0.6388
0	ATP6AP1	transcript	0.6361
0	hsa-miR-625-5p	miRNA	0.6325
0	NR1H2	transcript	0.5023
0	TAPBPL	transcript	0.2688
0	RPN1	transcript	0.5023
0	MLF2	transcript	0.5023
0	ALPP	transcript	0.6164
0	LAMP1	transcript	0.5023
0	DYNLT3	transcript	0.643
0	NRIP1	transcript	0.3967
0	SCAMP3	transcript	0.5023
0	CHCHD10	transcript	0.3549
0	COL17A1	transcript	0.4844
0	LINC00938	transcript	0.618
0	CHPF	transcript	0.6151
0	FBXO28	transcript	0.5023
0	SPART	transcript	0.643
0	NDFIP1	transcript	0.5023
0	CEBPA	transcript	0.5155
0	TIMP2	transcript	0.5552
0	ZFP1	transcript	0.6644
0	SMCR8	transcript	0.5023
0	PDE4DIP	transcript	0.5023
0	CORO2A	transcript	0.4554
0	CORO6	transcript	0.4777
0	KLF5	transcript	0.3994
0	ARHGAP45	transcript	0.4052
0	xanthosine	metabolite	0.7328
0	GID8	transcript	0.5023
0	hsa-miR-30e-5p	miRNA	0.3032
0	SLC9A1	transcript	0.4871
0	COPB2	transcript	0.5023
0	FNIP1	transcript	0.5023
0	TOX4	transcript	0.5023
0	MYLIP	transcript	0.5545
0	RNF11	transcript	0.6742
0	hsa-miR-130b-3p	miRNA	0.376
0	RDX	transcript	0.5023
0	BCORL1	transcript	0.5393
0	TPPP3	transcript	0.6164
0	LINC01004	transcript	0.4664
0	SNRNP200	transcript	0.5023
0	AMMECR1	transcript	0.5023
0	AGFG2	transcript	0.5008
0	xanthine	metabolite	0.5533
0	PAK3	transcript	0.607
0	NEK7	transcript	0.6609
0	ENSG00000236283	transcript	0.3075
0	PRKAG2	transcript	0.4805
0	DENND2D	transcript	0.4419
0	hsa-miR-193b-3p	miRNA	0.6086
0	ENSG00000273328	transcript	0.3857
0	hsa-miR-141-3p	miRNA	0.563
0	LINC-PINT	transcript	0.3539
0	IRF2BP2	transcript	0.7547
0	YJU2	transcript	0.2801
0	hsa-miR-523-5p	miRNA	0.3134
0	TMED5	transcript	0.5023
0	ENSG00000251411	transcript	0.4092
0	PRRG1	transcript	0.5637
0	PPL	transcript	0.6962
0	CLIC3	transcript	0.8599
0	HTATSF1	transcript	0.2935
0	LITAF	transcript	0.3818
0	EMC4	transcript	0.5023
0	hsa-miR-372-3p	miRNA	0.4985
0	SENP1	transcript	0.5023
0	SCARB2	transcript	0.4124
0	SGMS2	transcript	0.7382
0	ARFIP1	transcript	0.5023
0	hsa-miR-26b-3p	miRNA	0.535
0	PPP1R14B	transcript	0.514
0	SLC28A1	transcript	0.4668
0	TMEM108	transcript	0.6488
0	TECR	transcript	0.8227
0	TMEM33	transcript	0.5023
0	ACP3	transcript	0.3038
0	SSR1	transcript	0.7091
0	UFC1	transcript	0.5023
0	LRRC41	transcript	0.5023
0	NDFIP2	transcript	0.4372
0	PLEKHB2	transcript	0.313
0	hsa-miR-148b-3p	miRNA	0.5389
0	CD59	transcript	0.7777
0	TMED7	transcript	0.5023
0	ALKBH5	transcript	0.5023
0	KEAP1	transcript	0.2573
0	DEDD	transcript	0.5023
0	COMTD1	transcript	0.2578
0	TWF1	transcript	0.5255
0	AFF1	transcript	0.2987
0	ZNF548	transcript	0.5023
0	hsa-miR-125b-1-3p	miRNA	0.1882
0	SLC44A3-AS1	transcript	0.3079
0	LRP8	transcript	0.4007
0	ZBTB2	transcript	0.5023
0	TMEM184A	transcript	0.4945
0	ILDR2	transcript	0.6699
0	STK17A	transcript	0.3274
0	WASL	transcript	0.5023
0	ZNF574	transcript	0.5023
0	TMEM9B	transcript	0.5686
0	BLTP2	transcript	0.5472
0	H2BC4	transcript	0.3666
0	TEX2	transcript	0.8626
0	RN7SL2	transcript	0.3775
0	BMAL2	transcript	0.2987
0	ECEL1P1	transcript	0.2839
0	ZNF777	transcript	0.4374
0	JUND	transcript	0.3248
0	RN7SL1	transcript	0.3946
0	CCSAP	transcript	0.5334
0	ENSG00000219928	transcript	0.2916
0	TMEM229B	transcript	0.695
0	SPTBN2	transcript	0.5259
0	TAF7	transcript	0.4408
0	UBE2M	transcript	0.5023
0	DNAJB9	transcript	0.6607
0	CNST	transcript	0.7213
0	KIAA1549	transcript	0.5311
0	hsa-miR-30b-5p	miRNA	0.5182
0	SLC38A2	transcript	0.8309
0	MB21D2	transcript	0.5023
0	DLX3	transcript	0.5023
0	CHMP4C	transcript	0.3677
0	ZDHHC5	transcript	0.5023
0	IGHE	transcript	0.4263
0	ITPRIP	transcript	0.4552
0	NCCRP1	transcript	0.5453
0	TTC32	transcript	0.5092
0	7-methylguanine	metabolite	0.564
0	MEA1	transcript	0.4296
0	ACTR3C	transcript	0.4744
0	FGD4	transcript	0.4968
0	STK3	transcript	0.3677
0	PUM2	transcript	0.5023
0	ENSG00000266709	transcript	0.4374
0	MAP1LC3B	transcript	0.5023
0	TFG	transcript	0.5023
0	DPEP2	transcript	0.2573
0	KLC2	transcript	0.5268
0	CREB3L2	transcript	0.4974
0	ZNF398	transcript	0.5023
0	EVA1B	transcript	0.355
0	SLC35A4	transcript	0.5023
0	CALCRL-AS1	transcript	0.467
0	KRTAP26-1	transcript	0.5474
0	RB1CC1	transcript	0.5023
0	TRIM22	transcript	0.3857
0	ENSG00000261632	transcript	0.4007
0	ATRAID	transcript	0.6693
0	EAF1	transcript	0.4444
0	EPAS1	transcript	0.5637
0	glycerophosphoserine*	metabolite	0.5019
0	ADIPOR1	transcript	0.5023
0	N2,N2-dimethylguanosine	metabolite	0.554
0	hsa-miR-518f-3p	miRNA	0.3868
0	SSR4	transcript	0.4857
0	SORT1	transcript	0.3591
0	PSG11	transcript	0.4238
0	AKR1B15	transcript	0.4892
0	MXI1	transcript	0.3912
0	ZNF91	transcript	0.313
0	ZBTB7B	transcript	0.5801
0	GOLPH3	transcript	0.5311
0	CARHSP1	transcript	0.5418
0	INSR	transcript	0.5391
0	GPR108	transcript	0.5609
0	CD46	transcript	0.5561
0	PARD6B	transcript	0.313
0	ASH1L	transcript	0.5023
0	DSCR4	transcript	0.5481
0	X-25035	metabolite	0.3815
0	TADA2B	transcript	0.3677
0	LAPTM4A	transcript	0.4832
0	ZBTB22	transcript	0.643
0	NCOR2	transcript	0.3912
0	TMUB1	transcript	0.5023
0	IWS1	transcript	0.3677
0	SULT2B1	transcript	0.516
0	ENSG00000116883	transcript	0.3857
0	1-carboxyethylphenylalanine	metabolite	0.6003
0	PIGH	transcript	0.3248
0	FLT4	transcript	0.3583
0	UBE2A	transcript	0.3354
0	ORMDL2	transcript	0.6162
0	ZDHHC20	transcript	0.6162
0	hsa-miR-125a-5p	miRNA	0.6745
0	RLF	transcript	0.5023
0	CLIP2	transcript	0.4015
0	SGMS1	transcript	0.5863
0	ARL8B	transcript	0.5686
0	ENSG00000249258	transcript	0.3815
0	KRT81	transcript	0.3067
0	ZBTB6	transcript	0.8346
0	SHOC2	transcript	0.5023
0	hsa-miR-29a-5p	miRNA	0.1632
0	EIF5	transcript	0.5023
0	MORC3	transcript	0.4075
0	CYP11A1	transcript	0.751
0	PSG6	transcript	0.3377
0	hsa-miR-3153	miRNA	0.312
0	SIPA1L1	transcript	0.5155
0	LINC00474	transcript	0.418
0	SCARB1	transcript	0.4785
0	ENSG00000275202	transcript	0.4748
0	MAGT1	transcript	0.6151
0	TM9SF2	transcript	0.7702
0	ENSG00000279806	transcript	0.2573
0	CDC42EP1	transcript	0.5023
0	NR2C2	transcript	0.5023
0	FBXO3	transcript	0.5023
0	PTGFRN	transcript	0.5451
0	PAFAH2	transcript	0.4775
0	SP1	transcript	0.5023
0	LCP1	transcript	0.3182
0	ZNF14	transcript	0.5023
0	hsa-miR-526a	miRNA	0.5295
0	STX11	transcript	0.4406
0	FEM1A	transcript	0.7712
0	HEXIM1	transcript	0.5155
0	BPGM	transcript	0.3591
0	CSDE1	transcript	0.5023
0	TMCO4	transcript	0.3051
0	X-25464	metabolite	0.2481
0	IGF2BP3	transcript	0.5023
0	EPHB6	transcript	0.2573
0	hsa-miR-331-3p	miRNA	0.3813
0	BAG5	transcript	0.5023
0	hsa-miR-518f-5p	miRNA	0.5017
0	FXR2	transcript	0.5545
0	hsa-miR-520h	miRNA	0.5193
0	NRBF2	transcript	0.5563
0	PSMG3	transcript	0.4644
0	CLDN8	transcript	0.3448
0	STEEP1	transcript	0.3677
0	MSL2	transcript	0.6956
0	CLIC4	transcript	0.5023
0	CITED4	transcript	0.3263
0	ARSA	transcript	0.2573
0	LMNA	transcript	0.3677
0	hsa-miR-7704	miRNA	0.4228
0	hsa-miR-518a-5p	miRNA	0.5412
0	ERVH48-1	transcript	0.3857
0	C15orf39	transcript	0.5023
0	AP3S1	transcript	0.7567
0	MUC15	transcript	0.4348
0	ZNF654	transcript	0.5023
0	TSC22D1	transcript	0.2801
0	hsa-miR-148b-5p	miRNA	0.298
0	REEP3	transcript	0.643
0	LRRC42	transcript	0.5444
0	hsa-miR-328-3p	miRNA	0.1994
0	TET3	transcript	0.3994
0	RAB11FIP5	transcript	0.4913
0	KDM7A-DT	transcript	0.643
0	SLAIN2	transcript	0.6372
0	CCDC183-AS1	transcript	0.657
0	SLC41A2	transcript	0.4181
0	hsa-miR-23b-3p	miRNA	0.3782
0	NSG1	transcript	0.6441
0	ACVR2B	transcript	0.7909
0	STAT5A	transcript	0.3248
0	MAN1A2	transcript	0.6101
0	ANKRD24	transcript	0.49
0	MFSD2A	transcript	0.6234
0	METRNL	transcript	0.55
0	SERTAD2	transcript	0.3677
0	POLDIP3	transcript	0.5023
0	ATG12	transcript	0.6057
0	hsa-miR-517a-3p	miRNA	0.4818
0	LAMTOR3	transcript	0.5311
0	FNDC3A	transcript	0.5023
0	FBXL3	transcript	0.6287
0	TMEM43	transcript	0.7567
0	PSG8	transcript	0.3929
0	hsa-miR-149-5p	miRNA	0.6039
0	GTF2IP4	transcript	0.5023
0	RHEB	transcript	0.5255
0	USP27X	transcript	0.3815
0	FGD6	transcript	0.4055
0	AOX1	transcript	0.7337
0	IDS	transcript	0.5023
0	USO1	protein	0.1033
0	SEC22B	transcript	0.3811
0	EFNB1	transcript	0.395
0	PDLIM2	transcript	0.313
0	ACER2	transcript	0.3943
0	ERVW-1	transcript	0.5023
0	REEP5	transcript	0.7116
0	HMGB3	transcript	0.5695
0	BEX4	transcript	0.4227
0	GAA	transcript	0.4007
0	YIPF3	transcript	0.5023
0	BAIAP2L1	transcript	0.3838
0	UBE2D3	transcript	0.5023
0	MICU3	transcript	0.3815
0	ANKRD9	transcript	0.5118
0	CTDNEP1	transcript	0.3677
0	FUT8	transcript	0.3248
0	BAD	transcript	0.3248
0	PINK1	transcript	0.4554
0	ZNF134	transcript	0.5023
0	TAPBP	transcript	0.3857
0	ARRDC3	transcript	0.313
0	SPCS1	transcript	0.3067
0	hsa-miR-29c-5p	miRNA	0.4934
0	MMD	transcript	0.3815
0	CDO1	transcript	0.3798
0	FBXO32	transcript	0.5023
0	FAM3C	transcript	0.2351
0	KIAA2013	transcript	0.5023
0	BCAT2	transcript	0.3113
0	FURIN	transcript	0.5969
0	SGPP1	transcript	0.6798
0	CUL2	transcript	0.5311
0	SYDE1	transcript	0.4938
0	IGHG4	transcript	0.3502
0	MRPL49	transcript	0.5023
0	PATL1	transcript	0.5023
0	TMEM54	transcript	0.8513
0	TSPAN31	transcript	0.4326
0	LRP11	transcript	0.449
0	ERRFI1	transcript	0.1931
0	POMGNT1	transcript	0.3067
0	hsa-miR-29b-3p	miRNA	0.5886
0	LEP	transcript	0.4318
0	GRAMD2B	transcript	0.6117
0	KCTD1	transcript	0.5023
0	DOP1B	transcript	0.4212
0	TRAM2-AS1	transcript	0.2725
0	GRIP1	transcript	0.6151
0	SEMA7A	transcript	0.7418
0	RANBP10	transcript	0.3857
0	BANP	transcript	0.3857
0	EFHD1	transcript	0.7373
0	SERTAD3	transcript	0.5023
0	NPAT	transcript	0.5311
0	C1GALT1	transcript	0.5155
0	LIMK1	transcript	0.5023
0	RBMS1	transcript	0.6162
0	IGDCC4	transcript	0.6786
0	ATP6V1E1	transcript	0.5023
0	RNA5SP328	transcript	0.468
0	ERBB2	transcript	0.5034
0	hsa-miR-653-5p	miRNA	0.0887
0	LINC02035	transcript	0.4566
0	ARMH4	transcript	0.3739
0	C2orf72	transcript	0.5791
0	EPHA1	transcript	0.5111
0	PSMD6-AS2	transcript	0.3765
0	ADAM19	transcript	0.4538
0	MAP3K2	transcript	0.5023
0	ENSG00000226089	transcript	0.5409
0	SMARCB1	transcript	0.4781
0	CDK19	transcript	0.3943
0	BZW2	transcript	0.4227
0	CERCAM	transcript	0.4363
0	TBC1D25	transcript	0.3117
0	TMBIM1	transcript	0.5255
0	RBM7	transcript	0.5391
0	ENSG00000253775	transcript	0.4997
0	hsa-miR-29c-3p	miRNA	0.4105
0	hsa-miR-27b-3p	miRNA	0.1184
0	RANBP9	transcript	0.5023
0	hsa-miR-125b-5p	miRNA	0.759
0	DVL3	transcript	0.5023
0	LINC02175	transcript	0.3199
0	FLNB	transcript	0.3079
0	DLX6-AS1	transcript	0.4708
0	PPP1R8	transcript	0.5023
0	SNIP1	transcript	0.6978
0	KLHL8	transcript	0.6438
0	DNAJC14	transcript	0.5023
0	PACSIN3	transcript	0.5241
0	SMG8	transcript	0.5604
0	RYBP	transcript	0.6499
0	KPNA4	transcript	0.5023
0	hsa-miR-125a-3p	miRNA	0.4187
0	HK2	transcript	0.3912
0	GPR146	transcript	0.3912
0	CTC-338M12.4	transcript	0.4752
0	MAML2	transcript	0.3079
0	TCP1	transcript	0.5023
0	IER5L	transcript	0.6707
0	DIO2	transcript	0.4243
0	VGLL3	transcript	0.8077
0	1-carboxyethylhistidine	metabolite	0.523
0	TMPRSS13	transcript	0.4855
0	RNF38	transcript	0.5023
0	SLC39A9	transcript	0.5023
0	NOG	transcript	0.4008
0	GPT2	transcript	0.1931
0	STAT5B	transcript	0.6075
0	RNF111	transcript	0.5023
0	RHOBTB1	transcript	0.5781
0	hsa-miR-519d-3p	miRNA	0.5075
0	UCA1	transcript	0.5144
0	MLLT1	transcript	0.5023
0	CCDC186	transcript	0.271
0	TM9SF3	transcript	0.5444
0	DAPK3	transcript	0.3677
0	SLC6A9	transcript	0.4356
0	CDON	transcript	0.4936
0	PSG4	transcript	0.6831
0	CXXC5	transcript	0.5298
0	JUP	transcript	0.4444
0	hsa-miR-671-3p	miRNA	0.4754
0	KCNJ2	transcript	0.322
0	TRIP10	transcript	0.4389
0	PLAAT3	transcript	0.4714
0	PROCR	transcript	0.7054
0	GDE1	transcript	0.5023
0	EIF4G2	transcript	0.5023
0	1-carboxyethylvaline	metabolite	0.6361
0	NDRG1	transcript	0.4847
0	EIF4H	transcript	0.7172
0	PPP1R11	transcript	0.5727
0	FBXW11	transcript	0.5023
0	5,6-dihydrouracil	metabolite	0.2632
0	DAAM1	transcript	0.4232
0	ENSG00000261821	transcript	0.5779
0	PIGO	transcript	0.6013
0	RNF13	transcript	0.5023
0	HLA-G	transcript	0.4043
0	SH3PXD2A	transcript	0.5044
0	DLX4	transcript	0.2791
0	CCDC113	transcript	0.5502
0	STEAP4	transcript	0.71
0	hsa-miR-27a-5p	miRNA	0.5155
0	KCTD11	transcript	0.5715
0	PSG2	transcript	0.3266
0	TIMP3	transcript	0.3912
0	MINDY2	transcript	0.4121
0	FBXO22	transcript	0.313
0	HPCAL1	transcript	0.4477
0	AP1M2	transcript	0.3248
0	OSCP1	transcript	0.643
0	hsa-miR-107	miRNA	0.3934
0	CLP1	transcript	0.5023
0	ENSG00000272356	transcript	0.4052
0	PKNOX1	transcript	0.4646
0	YIPF6	transcript	0.313
0	C16orf74	transcript	0.444
0	ITGB3	transcript	0.4599
0	SLC39A7	transcript	0.6739
0	ISCU	transcript	0.5023
0	GPC3	transcript	0.523
0	GPNMB	transcript	0.313
0	SELENOS	transcript	0.6242
0	EXOC6B	transcript	0.5451
0	TPTEP1	transcript	0.4059
0	RNF185	transcript	0.5023
0	ACER3	transcript	0.6154
0	LY6G6C	transcript	0.4869
0	DIAPH1	transcript	0.5023
0	hsa-miR-526b-3p	miRNA	0.411
0	hsa-miR-224-5p	miRNA	0.5144
0	NDRG2	transcript	0.4015
0	ATP6V1G1	transcript	0.5545
0	CSE1L	transcript	0.5023
0	SECISBP2L	transcript	0.5023
0	NLRP10	transcript	0.4585
0	GH2	transcript	0.5791
0	PDGFRL	transcript	0.3945
0	IKZF2	transcript	0.5023
0	ZNF600	transcript	0.2749
0	SNX10	transcript	0.8765
0	GOLGA5	transcript	0.5311
0	LRRC8A	transcript	0.7787
0	hsa-miR-371b-3p	miRNA	0.5621
0	TNFSF10	transcript	0.1836
0	ANKRD12	transcript	0.5023
0	ZNF672	transcript	0.5023
0	LINC01278	transcript	0.468
0	YTHDF3	transcript	0.5023
0	EZR	transcript	0.8242
0	TMEM87A	transcript	0.5372
0	TFPI2	transcript	0.3875
0	SNX9	transcript	0.5023
0	SLCO4A1	transcript	0.5057
0	S100A6	transcript	0.3677
0	DAXX	transcript	0.5023
0	ADAM12	transcript	0.6792
0	PHYHIP	transcript	0.5616
0	HTATIP2	transcript	0.313
0	ATP11A	transcript	0.4181
0	MAP2K4	transcript	0.5023
0	RELA	transcript	0.5023
0	ETV3	transcript	0.5604
0	hsa-miR-519a-5p	miRNA	0.6057
0	CYB5R1	transcript	0.5545
0	FBXO42	transcript	0.5023
0	NUP50	transcript	0.5023
0	SLC35A3	transcript	0.4015
0	WBP4	transcript	0.3759
0	IGF2BP2	transcript	0.5277
0	ARRDC3-AS1	transcript	0.3815
0	1-carboxyethyltyrosine	metabolite	0.5744
0	OSER1	transcript	0.4216
0	TBC1D22A	transcript	0.3857
0	GNE	transcript	0.6466
0	ZNF706	transcript	0.3815
0	SYNPO	transcript	0.7899
0	HSP90B1	transcript	0.6731
0	ZRANB1	transcript	0.5075
0	CANX	transcript	0.7134
0	RAB3GAP1	transcript	0.8729
0	ARSI	transcript	0.2987
0	USP9X	transcript	0.5062
0	PIK3C2B	transcript	0.2987
0	ENSG00000215861	transcript	0.4857
0	PDPK1	transcript	0.4374
0	ADAMTSL4	transcript	0.1879
0	STT3B	transcript	0.5444
0	CDS1	transcript	0.643
0	CHRAC1	transcript	0.5023
0	DAZAP2	transcript	0.5545
0	NBDY	transcript	0.5826
0	CSHL1	transcript	0.6595
0	CREB3	transcript	0.5545
0	CLCN3	transcript	0.5023
0	COG3	transcript	0.5051
0	FAM13A	transcript	0.6151
0	MAFG	transcript	0.3811
0	hsa-miR-517c-3p	miRNA	0.4706
0	TFAP2C	transcript	0.5023
0	GOLGA2	transcript	0.3677
0	EDEM2	transcript	0.3768
0	AZIN1	transcript	0.5727
0	ENSG00000275216	transcript	0.4624
0	ARMC1	transcript	0.3248
0	HNRNPA1P22	transcript	0.3409
0	FSTL3	transcript	0.4082
0	MYO7B	transcript	0.4015
0	UNC13D	transcript	0.5556
0	MARK2	transcript	0.5023
0	PRKCSH	transcript	0.3677
0	BLTP3B	transcript	0.5023
0	DUSP16	transcript	0.8725
0	KLHL24	transcript	0.5023
0	TAOK1	transcript	0.5023
0	ANKRD13A	transcript	0.6151
0	ADAMTS3	transcript	0.5575
0	X-25610	metabolite	0.6215
0	MAFF	transcript	0.5856
0	BMF	transcript	0.7614
0	NECTIN3-AS1	transcript	0.3098
0	MRGBP	transcript	0.4227
0	arachidoylcarnitine (C20)*	metabolite	0.482
0	CAPN6	transcript	0.7688
0	TBK1	transcript	0.5023
0	PPM1A	transcript	0.5023
0	MCMBP	transcript	0.5023
0	DAPK1-IT1	transcript	0.3488
0	hsa-miR-184	miRNA	0.6104
0	hsa-miR-151b/151a-5p	miRNA	0.5088
0	PSG5	transcript	0.4089
0	TFPI	transcript	0.558
0	SASH1	transcript	0.3079
0	SYF2	transcript	0.5023
0	MEPCE	transcript	0.5023
0	SYNJ2	transcript	0.4525
0	RAB25	transcript	0.4983
0	ENTPD1	transcript	0.5215
0	CD200	transcript	0.6652
0	CRYAB	transcript	0.4427
0	SLC44A1	transcript	0.6133
0	N1-methylguanosine	metabolite	0.3793
0	GDA	transcript	0.2839
0	KIF2A	transcript	0.5794
0	RAB5B	transcript	0.5479
0	SEC63	transcript	0.5023
0	hsa-miR-518a-3p	miRNA	0.4248
0	ATP6V1C1	transcript	0.5023
0	PDIA6	transcript	0.5023
0	LTBP1	transcript	0.482
0	SLC49A4	transcript	0.5023
0	AGFG1	transcript	0.5023
0	hsa-miR-200c-3p	miRNA	0.72
0	GPR137	transcript	0.5023
0	SVEP1	transcript	0.3943
0	CCSER2	transcript	0.3815
0	VWCE	transcript	0.3857
0	SPATA2	transcript	0.5023
0	SLC31A2	transcript	0.6658
0	PDCD6IP	transcript	0.5023
0	PIK3R1	transcript	0.3916
0	THRAP3P3	transcript	0.3815
0	YWHAZ	transcript	0.5023
0	EMC7	transcript	0.7418
0	RNF145	transcript	0.3857
0	MIR193BHG	transcript	0.4087
0	SIGLEC6	transcript	0.4008
0	CAMSAP3	transcript	0.6502
0	ADPRH	transcript	0.5023
0	PGRMC2	transcript	0.5155
0	hsa-miR-532-3p	miRNA	0.4869
0	MINPP1	transcript	0.6207
0	DAGLB	transcript	0.3811
0	ENSG00000228477	transcript	0.2706
0	BROX	transcript	0.5023
0	TMED1	transcript	0.3248
0	MIR100HG	transcript	0.2723
0	WBP2	transcript	0.5023
0	UBE2L3	transcript	0.5023
0	IGSF8	transcript	0.5526
0	PPP1R15B	transcript	0.6325
0	SLC39A6	transcript	0.8201
0	ABHD17C	transcript	0.4406
0	DNAJA1	transcript	0.5642
0	CCDC117	transcript	0.5023
0	GET3	transcript	0.5023
0	hsa-miR-520a-5p	miRNA	0.5883
0	SP3	transcript	0.6162
0	IQGAP2	transcript	0.5023
0	NIN	transcript	0.7603
0	GDI1	transcript	0.5023
0	AP1G1	transcript	0.5023
0	PRELID3B	transcript	0.5023
0	UBE2E3	transcript	0.3815
0	SEMA3B	transcript	0.5833
0	ERLEC1	transcript	0.6513
0	PSMB1	transcript	0.3176
0	SESN3	transcript	0.4305
0	RAB35	transcript	0.5023
0	erucoylcarnitine (C22:1)*	metabolite	0.5547
0	NEB	transcript	0.3067
0	hsa-miR-181a-2-3p	miRNA	0.3877
0	RGCC	transcript	0.3266
0	ST3GAL4	transcript	0.3274
0	LRIF1	transcript	0.6191
0	FMNL1-DT	transcript	0.3977
0	ENSG00000228707	transcript	0.6917
0	nervonoylcarnitine (C24:1)*	metabolite	0.659
0	TMED10	transcript	0.7399
0	POGK	transcript	0.5023
0	NCKAP1	transcript	0.5023
0	HIPK3	transcript	0.6162
0	GLRX	transcript	0.5057
0	SEM1	transcript	0.3921
0	PPP2CA	transcript	0.5023
0	TC2N	transcript	0.5841
0	ENSG00000271789	transcript	0.4052
0	TNFRSF12A	transcript	0.4348
0	MED13L	transcript	0.472
0	P4HA1	transcript	0.3079
0	FAM120AOS	transcript	0.5423
0	INSIG1	transcript	0.5127
0	ZNF630	transcript	0.3157
0	SERTAD1	transcript	0.5023
0	MIS12	transcript	0.5023
0	HERPUD1	transcript	0.3228
0	P2RY2	transcript	0.757
0	CDA	transcript	0.3934
0	IGSF3	transcript	0.6845
0	VTA1	transcript	0.5023
0	ENSG00000261786	transcript	0.4425
0	PCDH1	transcript	0.8376
0	C1orf115	transcript	0.8745
0	UBXN1	transcript	0.5023
0	DNAH11	transcript	0.4909
0	MTFR1	transcript	0.5023
0	hsa-miR-518b	miRNA	0.849
0	ANO2	transcript	0.5465
0	LINC02037	transcript	0.5674
0	POR	transcript	0.618
0	CABLES2	transcript	0.2573
0	ARF1	transcript	0.6151
0	WWC3	transcript	0.467
0	PLOD3	transcript	0.3765
0	POGLUT3	transcript	0.776
0	MIER3	transcript	0.6372
0	LPIN2	transcript	0.5023
0	RBM22	transcript	0.4307
0	TWIST1	transcript	0.7011
0	ENSG00000279118	transcript	0.6183
0	ACP2	transcript	0.2987
0	hsa-miR-1268a	miRNA	0.4785
0	PTPRF	transcript	0.8268
0	DOCK11	transcript	0.3079
0	NCEH1	transcript	0.3067
0	SEL1L	transcript	0.6468
0	ATP6V1D	transcript	0.5023
0	SLC35A2	transcript	0.7248
0	H2AC6	transcript	0.7405
0	IRF2BP1	transcript	0.5023
0	NEU1	transcript	0.5023
0	C6orf47	transcript	0.5023
0	ARHGEF16	transcript	0.4007
0	LGR4	transcript	0.5023
0	GPAA1	transcript	0.5023
0	CALU	transcript	0.6488
0	ENSG00000271204	transcript	0.3119
0	TFAP2A	transcript	0.5273
0	MROH6	transcript	0.4003
0	CDK2AP2	transcript	0.3708
0	hsa-miR-485-3p	miRNA	0.4317
0	ST3GAL6	transcript	0.3933
0	RAB14	transcript	0.5023
0	GLIS3	transcript	0.3857
0	hsa-miR-1268b	miRNA	0.3552
0	MAFK	transcript	0.4634
0	ZSWIM4	transcript	0.3857
0	GADD45G	transcript	0.4951
0	NIPAL1	transcript	0.5142
0	NECTIN4	transcript	0.5382
0	SLC23A2	transcript	0.318
0	PLAU	transcript	0.3424
0	FAM107B	transcript	0.3934
0	X-25856	metabolite	0.6405
0	RAB11FIP1	transcript	0.5023
0	HIGD1A	transcript	0.5023
0	B3GALT4	transcript	0.753
0	ENSG00000227733	transcript	0.7225
0	CAPN7	transcript	0.5023
0	TMED4	transcript	0.355
0	BCL3	transcript	0.3994
0	LRP10	transcript	0.5027
0	H2AC25	transcript	0.6418
0	EXPH5	transcript	0.5027
0	GPKOW	transcript	0.3759
0	ZBTB21	transcript	0.6449
0	ENSA	transcript	0.5023
0	C8orf58	transcript	0.3092
0	SERTAD4	transcript	0.4652
0	C1QTNF1	transcript	0.5023
0	DCP1A	transcript	0.5023
0	TENT5A	transcript	0.8793
0	CGB8	transcript	0.4007
0	SLC24A4	transcript	0.469
0	GLTP	transcript	0.5023
0	RORA	transcript	0.3929
0	MXD1	transcript	0.5881
0	hsa-miR-584-5p	miRNA	0.1994
0	LINC02518	transcript	0.5155
0	IER5	transcript	0.4302
0	PPP1R14C	transcript	0.5573
0	HTRA4	transcript	0.4082
0	3-methylcytidine	metabolite	0.5186
0	CMTR2	transcript	0.5023
0	hsa-miR-526b-5p	miRNA	0.5662
0	hsa-miR-151a-3p	miRNA	0.5129
0	RXRB	transcript	0.3677
0	PRDM10	transcript	0.4012
0	GAS7	transcript	0.3969
0	C18orf54	transcript	0.6884
0	hsa-miR-99b-3p	miRNA	0.4267
0	BZW1	transcript	0.5023
0	ARL6IP5	transcript	0.4227
0	SRCIN1	transcript	0.2755
0	ELL2	transcript	0.5023
0	KDELR1	transcript	0.5023
0	BGN	transcript	0.475
0	KDF1	transcript	0.6366
0	MOXD1	transcript	0.4142
0	TPRG1LP1	transcript	0.4554
0	ACSL4	transcript	0.5502
0	MOB3A	transcript	0.4595
1	KDM5C	transcript	0
1	DDX3X	transcript	0
1	KDM6A	transcript	0
1	testosterone sulfate	metabolite	1
2	uridine 5'-triphosphate (UTP)	metabolite	0
2	SHANK2	transcript	0
3	RN7SL3	transcript	0.3945
3	hsa-miR-656-3p	miRNA	0.5498
3	RPL37A	transcript	0.3945
3	ANAPC4	transcript	0.2783
3	DLGAP4	transcript	0
3	hsa-miR-21-5p	miRNA	0.4858
3	hsa-miR-320b	miRNA	0.3398
3	hsa-miR-22-5p	miRNA	0.5498
3	ZNF208	transcript	0.4071
3	SSB	transcript	0.3945
3	H2BC5	transcript	0.4334
3	hsa-miR-512-3p	miRNA	0.5498
3	hsa-miR-31-5p	miRNA	0.164
3	hsa-miR-362-5p	miRNA	0.5498
3	hsa-miR-221-3p	miRNA	0.5789
3	RPLP2	transcript	0.3945
3	hsa-miR-378c	miRNA	0.6421
3	RNU5B-1	transcript	0.2945
3	MS4A4A	transcript	0.2912
3	CDK11B	transcript	0
3	hsa-miR-20a-3p	miRNA	0.6033
3	hsa-miR-140-3p	miRNA	0.1414
3	hsa-miR-374b-5p	miRNA	0.5498
3	NOL10	transcript	0.0348
3	H4C4	transcript	0.3945
3	hsa-miR-22-3p	miRNA	0.5498
3	hsa-miR-361-5p	miRNA	0.5498
3	hsa-miR-99a-5p	miRNA	0.5612
3	RPL37	transcript	0.3945
3	hsa-miR-181a-3p	miRNA	0.5221
3	CARMIL1	transcript	0.0348
3	hsa-miR-28-5p	miRNA	0.5498
3	hsa-miR-17-3p	miRNA	0.4808
3	hsa-miR-146b-5p	miRNA	0.5441
3	RPL39	transcript	0.3945
3	hsa-miR-484	miRNA	0.5498
3	ERLIN2	transcript	0.0348
3	hsa-miR-10a-5p	miRNA	0.6033
3	TBX20	transcript	0.0348
3	SNRPD1	transcript	0.3945
3	hsa-miR-93-3p	miRNA	0.6096
3	ZNF791	transcript	0.0197
3	hsa-miR-512-5p	miRNA	0.5555
3	SLC25A30	transcript	0.0197
3	SNORA73B	transcript	0.4472
3	SCARNA7	transcript	0.2945
3	hsa-miR-500b-5p	miRNA	0.5555
3	RPS27A	transcript	0.4565
3	hsa-miR-516b-5p	miRNA	0.5729
3	NOL3	transcript	0.2752
3	hsa-miR-517b-3p	miRNA	0.5971
3	hsa-miR-205-5p	miRNA	0.8016
3	H4C5	transcript	0.3945
3	hsa-miR-362-3p	miRNA	0.4201
3	hsa-miR-197-3p	miRNA	0.4858
3	hsa-miR-378a-3p	miRNA	0.5729
3	hsa-miR-519b-3p	miRNA	0.4201
3	hsa-miR-518e-3p	miRNA	0.4201
3	hsa-miR-491-5p	miRNA	0.5789
3	NDUFA1	transcript	0.3945
3	hsa-miR-425-5p	miRNA	0.5498
3	hsa-miR-26a-5p	miRNA	0.5729
3	hsa-miR-30a-5p	miRNA	0.4858
3	hsa-miR-96-5p	miRNA	0.4858
3	hsa-miR-450b-5p	miRNA	0.5498
3	ZCCHC7	transcript	0.2912
3	hsa-miR-498	miRNA	0.5498
3	hsa-miR-92a-3p	miRNA	0.5671
3	FAM174B	transcript	0.2628
3	RPL12	transcript	0.3945
3	hsa-miR-92b-3p	miRNA	0.5849
3	hsa-miR-423-3p	miRNA	0.5971
3	hsa-miR-376c-3p	miRNA	0.5498
3	hsa-miR-369-3p	miRNA	0.5498
3	MIR3609	transcript	0.438
3	hsa-miR-664a-3p	miRNA	0.5849
3	hsa-miR-500a-5p	miRNA	0.5498
3	MRPL51	transcript	0.4518
3	hsa-miR-521	miRNA	0.4289
3	hsa-miR-143-3p	miRNA	0.4858
3	hsa-miR-374a-5p	miRNA	0.4289
3	hsa-miR-377-3p	miRNA	0.4201
3	TIMM17A	transcript	0.3945
3	MRPS6	transcript	0.0197
3	hsa-miR-382-3p	miRNA	0.5498
3	hsa-miR-335-3p	miRNA	0.5849
3	hsa-miR-101-5p	miRNA	0.1264
3	COLEC12	transcript	0.0348
3	SNORD3A	transcript	0.6625
3	hsa-miR-423-5p	miRNA	0.1121
3	CCZ1	transcript	0.0197
3	RABEP2	transcript	0
3	hsa-miR-181b-5p	miRNA	0.5849
3	SPAG7	transcript	0.3945
3	COX6C	transcript	0.3987
3	XAGE3	transcript	0.3945
3	H2BC8	transcript	1
3	RPS24	transcript	0.3945
3	hsa-miR-103a-3p	miRNA	0.5971
3	TOMM7	transcript	0.4518
3	RPL31	transcript	0.3945
3	RPS18	transcript	0.3945
3	hsa-miR-132-3p	miRNA	0.5498
3	RPL27	transcript	0.5221
3	hsa-miR-320a	miRNA	0.5385
3	ZNF818P	transcript	0.0348
3	SCML2	transcript	0.0348
3	hsa-miR-181a-5p	miRNA	0.5849
3	hsa-miR-320d	miRNA	0.3253
3	RPS29	transcript	0.4808
3	hsa-miR-520d-3p	miRNA	0.4201
3	HMGN1	transcript	0.3113
3	hsa-miR-671-5p	miRNA	0.5789
3	hsa-miR-652-3p	miRNA	0.4201
3	RPL11	transcript	0.3945
3	hsa-miR-222-3p	miRNA	0.5498
3	RPS15A	transcript	0.3945
3	RNU4-1	transcript	0.2945
3	TRIM13	transcript	0.2912
3	hsa-miR-487a-3p	miRNA	0.5498
3	SNORD15B	transcript	0.8555
3	SNORA53	transcript	0.3045
3	hsa-miR-522-3p	miRNA	0.5498
3	hsa-miR-132-5p	miRNA	0.3253
3	SNORD17	transcript	0.2978
3	hsa-miR-3614-3p	miRNA	0.5498
3	IMMP2L	transcript	0.3435
3	RNFT2	transcript	0.0197
3	RPS12	transcript	0.3945
3	NAAA	transcript	0.3113
3	hsa-miR-181d-5p	miRNA	0.5729
3	hsa-miR-221-5p	miRNA	0.5555
3	RPL36	transcript	0.3945
3	ACTR6	transcript	0.2912
3	hsa-miR-181c-5p	miRNA	0.4201
3	RNU5A-1	transcript	0.2945
3	hsa-miR-543	miRNA	0.5498
3	SCARNA6	transcript	0.3945
4	hsa-let-7a-3p	miRNA	0.3764
4	hsa-let-7a-5p	miRNA	0.5235
4	hsa-let-7b-5p	miRNA	0.2294
4	hsa-let-7c-5p	miRNA	0.3075
4	hsa-let-7d-5p	miRNA	0.4703
4	hsa-let-7f-5p	miRNA	0.4949
4	hsa-let-7g-5p	miRNA	0.4599
4	hsa-let-7i-5p	miRNA	0.4906
4	hsa-miR-1-3p	miRNA	0.2043
4	hsa-miR-105-5p	miRNA	0.4602
4	hsa-miR-106b-3p	miRNA	0.4113
4	hsa-miR-1185-1-3p	miRNA	0.5013
4	hsa-miR-1185-5p	miRNA	0.3958
4	hsa-miR-126-3p	miRNA	0.31
4	hsa-miR-1269a	miRNA	0.5355
4	hsa-miR-127-3p	miRNA	0.5183
4	hsa-miR-127-5p	miRNA	0.5139
4	hsa-miR-128-3p	miRNA	0.5355
4	hsa-miR-1287-5p	miRNA	0.471
4	hsa-miR-1292-5p	miRNA	0.4823
4	hsa-miR-1307-3p	miRNA	0.4336
4	hsa-miR-1307-5p	miRNA	0.1847
4	hsa-miR-130a-3p	miRNA	0.0551
4	hsa-miR-133a-3p	miRNA	0.2043
4	hsa-miR-134-5p	miRNA	0.4903
4	hsa-miR-135a-5p	miRNA	0.0461
4	hsa-miR-139-5p	miRNA	0.0637
4	hsa-miR-142-3p	miRNA	0.5654
4	hsa-miR-142-5p	miRNA	0.5516
4	hsa-miR-143-5p	miRNA	0.3381
4	hsa-miR-144-3p	miRNA	0.1352
4	hsa-miR-144-5p	miRNA	0.4468
4	hsa-miR-145-3p	miRNA	0.3784
4	hsa-miR-146a-5p	miRNA	0.452
4	hsa-miR-148a-3p	miRNA	0.3482
4	hsa-miR-150-5p	miRNA	0.1518
4	hsa-miR-152-3p	miRNA	0.491
4	hsa-miR-154-5p	miRNA	0.2686
4	hsa-miR-155-5p	miRNA	0.8511
4	hsa-miR-15a-5p	miRNA	0.4352
4	hsa-miR-15b-3p	miRNA	0.4481
4	hsa-miR-15b-5p	miRNA	0.2556
4	hsa-miR-16-2-3p	miRNA	0.3847
4	hsa-miR-16-5p	miRNA	0.5095
4	hsa-miR-182-5p	miRNA	0.5416
4	hsa-miR-183-5p	miRNA	0.537
4	hsa-miR-185-5p	miRNA	0.4523
4	hsa-miR-188-5p	miRNA	0.148
4	hsa-miR-18a-5p	miRNA	0.3792
4	hsa-miR-190a-5p	miRNA	0.3893
4	hsa-miR-193a-5p	miRNA	0.3205
4	hsa-miR-195-5p	miRNA	0.4122
4	hsa-miR-196b-5p	miRNA	0.6269
4	hsa-miR-199a-3p	miRNA	0.5306
4	hsa-miR-199a-5p	miRNA	0.3469
4	hsa-miR-199b-3p	miRNA	0.4854
4	hsa-miR-199b-5p	miRNA	0.4768
4	hsa-miR-19b-3p	miRNA	0.2492
4	hsa-miR-20b-5p	miRNA	0.7482
4	hsa-miR-21-3p	miRNA	0.7233
4	hsa-miR-214-3p	miRNA	0.4429
4	hsa-miR-214-5p	miRNA	0.4727
4	hsa-miR-218-5p	miRNA	0.4314
4	hsa-miR-223-3p	miRNA	0.5489
4	hsa-miR-223-5p	miRNA	0.663
4	hsa-miR-25-3p	miRNA	0.5516
4	hsa-miR-299-3p	miRNA	0.1692
4	hsa-miR-299-5p	miRNA	0.0509
4	hsa-miR-30a-3p	miRNA	0.0637
4	hsa-miR-30c-2-3p	miRNA	0.4224
4	hsa-miR-32-5p	miRNA	0.3829
4	hsa-miR-323a-3p	miRNA	0.5347
4	hsa-miR-323b-3p	miRNA	0.451
4	hsa-miR-324-3p	miRNA	0.4062
4	hsa-miR-324-5p	miRNA	0.2427
4	hsa-miR-329-3p	miRNA	0.2363
4	hsa-miR-339-3p	miRNA	0.2292
4	hsa-miR-339-5p	miRNA	0.2538
4	hsa-miR-342-3p	miRNA	0.5157
4	hsa-miR-345-5p	miRNA	0.6649
4	hsa-miR-3613-5p	miRNA	0.1679
4	hsa-miR-3615	miRNA	0.4927
4	hsa-miR-363-3p	miRNA	0.5431
4	hsa-miR-369-5p	miRNA	0.4135
4	hsa-miR-370-3p	miRNA	0.6221
4	hsa-miR-376a-3p	miRNA	0.2965
4	hsa-miR-376a-5p	miRNA	0.1679
4	hsa-miR-376b-5p	miRNA	0.1679
4	hsa-miR-376c-5p	miRNA	0.2376
4	hsa-miR-378a-5p	miRNA	0.5358
4	hsa-miR-379-3p	miRNA	0.1613
4	hsa-miR-379-5p	miRNA	0.3987
4	hsa-miR-381-3p	miRNA	0.2234
4	hsa-miR-382-5p	miRNA	0.5362
4	hsa-miR-409-3p	miRNA	0.5224
4	hsa-miR-409-5p	miRNA	0.4119
4	hsa-miR-411-5p	miRNA	0.2201
4	hsa-miR-412-5p	miRNA	0.0908
4	hsa-miR-421	miRNA	0.194
4	hsa-miR-431-3p	miRNA	0.5738
4	hsa-miR-431-5p	miRNA	0.522
4	hsa-miR-432-5p	miRNA	0.5795
4	hsa-miR-433-3p	miRNA	0.4612
4	hsa-miR-450a-1-3p	miRNA	0.4261
4	hsa-miR-450a-2-3p	miRNA	0.4391
4	hsa-miR-451a	miRNA	0.2281
4	hsa-miR-454-3p	miRNA	0.3969
4	hsa-miR-483-5p	miRNA	0.4448
4	hsa-miR-485-5p	miRNA	0.3937
4	hsa-miR-486-3p	miRNA	0.4445
4	hsa-miR-486-5p	miRNA	0.4461
4	hsa-miR-487b-3p	miRNA	0.2739
4	hsa-miR-493-3p	miRNA	0.5682
4	hsa-miR-493-5p	miRNA	0.4062
4	hsa-miR-494-3p	miRNA	0.4656
4	hsa-miR-495-5p	miRNA	0.3095
4	hsa-miR-496	miRNA	0.6326
4	hsa-miR-497-5p	miRNA	0.4041
4	hsa-miR-500a-3p	miRNA	0.5124
4	hsa-miR-502-3p	miRNA	0.3972
4	hsa-miR-504-5p	miRNA	0.7018
4	hsa-miR-505-3p	miRNA	0.2979
4	hsa-miR-532-5p	miRNA	0.2941
4	hsa-miR-574-5p	miRNA	0.5176
4	hsa-miR-6126	miRNA	0.565
4	hsa-miR-654-3p	miRNA	0.4683
4	hsa-miR-655-3p	miRNA	0.0509
4	hsa-miR-660-5p	miRNA	0.4236
4	hsa-miR-665	miRNA	0.519
4	hsa-miR-675-5p	miRNA	1
4	hsa-miR-708-5p	miRNA	0.2556
4	hsa-miR-758-3p	miRNA	0.4663
4	hsa-miR-769-5p	miRNA	0.484
4	hsa-miR-889-3p	miRNA	0.4286
4	hsa-miR-93-5p	miRNA	0.4445
4	hsa-miR-98-5p	miRNA	0.5013
4	A2M	transcript	0.471
4	AASDHPPT	transcript	0.67
4	AASS	transcript	0.4941
4	ABCA8	transcript	0.4122
4	ABCC1	transcript	0.4676
4	ABCC2	transcript	0.3635
4	ABCC5	transcript	0.7566
4	ABCD3	transcript	0.285
4	ABCG2	transcript	0.2355
4	ABHD2	transcript	0.7679
4	ABHD3	transcript	0.5939
4	ABL1	transcript	0.4008
4	ABLIM1	transcript	0.5666
4	ABR	transcript	0.5385
4	ACACA	transcript	0.4646
4	ACAD10	transcript	0.2475
4	ACAD8	transcript	0.6819
4	ACADM	transcript	0.6593
4	ACAP2	transcript	0.3946
4	ACE	transcript	0.241
4	ACOT9	transcript	0.4785
4	ACP6	transcript	0.4318
4	ACSF3	transcript	0.5939
4	ACSL1	transcript	0.7582
4	ACTA2	transcript	0.7182
4	ACTB	transcript	0.7794
4	ACTG1	transcript	0.2387
4	ACTG2	transcript	0.5023
4	ACTL6A	transcript	0.2321
4	ACTN1	transcript	0.6886
4	ACTR8	transcript	0.7972
4	ADA2	transcript	0.3946
4	ADAMTS1	transcript	0.6461
4	ADAMTS15	transcript	0.358
4	ADAMTS18	transcript	0.32
4	ADAMTS2	transcript	0.6488
4	ADAMTS5	transcript	0.369
4	ADAMTS9	transcript	0.32
4	ADAMTSL3	transcript	0.5877
4	ADAP2	transcript	0.6658
4	ADARB1	transcript	0.3755
4	ADCY3	transcript	0.3453
4	ADCY4	transcript	0.3426
4	ADCY7	transcript	0.2315
4	ADD3	transcript	0.7223
4	ADGRA2	transcript	0.6151
4	ADGRA3	transcript	0.2315
4	ADGRD1	transcript	0.7393
4	ADGRF5	transcript	0.3585
4	ADGRL1	transcript	0.32
4	ADGRL2	transcript	0.485
4	ADGRL4	transcript	0.4089
4	ADH5	transcript	0.7043
4	ADRB1	transcript	0.7208
4	AEBP1	transcript	0.3665
4	AFAP1L1	transcript	0.4646
4	AFAP1L2	transcript	0.5795
4	AFF2	transcript	0.6915
4	AFG3L1P	transcript	0.2475
4	AGK	transcript	0.2315
4	AGPAT3	transcript	0.6672
4	AGPAT4	transcript	0.7367
4	AGRN	transcript	0.3946
4	AGTPBP1	transcript	0.7561
4	AGTR1	transcript	0.3426
4	AIF1	transcript	0.7816
4	AIFM1	transcript	0.4995
4	AKAP1	transcript	0.4646
4	AKNA	transcript	0.5939
4	AKR1A1	transcript	0.5059
4	ALAD	transcript	0.4963
4	ALAS2	transcript	0.3674
4	ALDH18A1	transcript	0.5302
4	ALDH3A2	transcript	0.8018
4	ALDH5A1	transcript	0.5084
4	ALDH7A1	transcript	0.4646
4	ALDH9A1	transcript	0.6308
4	ALS2	transcript	0.2313
4	ALS2CL	transcript	0.2475
4	AMDHD2	transcript	0.2313
4	ANAPC5	transcript	0.6087
4	ANGPT1	transcript	0.7685
4	ANGPTL1	transcript	0.3651
4	ANKH	transcript	0.4646
4	ANKRD11	transcript	0.2313
4	ANKRD28	transcript	0.7193
4	ANKRD36	transcript	0.652
4	ANKRD36C	transcript	0.5939
4	ANKRD44	transcript	0.652
4	ANKRD50	transcript	0.7439
4	ANPEP	transcript	0.5844
4	ANTXR1	transcript	0.6776
4	ANTXR2	transcript	0.7728
4	ANXA3	transcript	0.5462
4	AOC3	transcript	0.4913
4	AOPEP	transcript	0.2475
4	AP1S1	transcript	0.2321
4	AP1S2	transcript	0.6125
4	AP1S3	transcript	0.2946
4	AP3M2	transcript	0.5358
4	APAF1	transcript	0.7685
4	APCDD1	transcript	0.8385
4	APEX1	transcript	0.5077
4	APH1B	transcript	0.3946
4	APLN	transcript	0.5939
4	APOD	transcript	0.2232
4	APOE	transcript	0.2486
4	APOL6	transcript	0.4583
4	APOLD1	transcript	0.4236
4	ARAP3	transcript	0.2475
4	ARFGEF3	transcript	0.4646
4	ARHGAP10	transcript	0.6915
4	ARHGAP11A	transcript	0.4646
4	ARHGAP18	transcript	0.4646
4	ARHGAP23	transcript	0.4646
4	ARHGAP31	transcript	0.671
4	ARHGAP35	transcript	0.6757
4	ARHGAP4	transcript	0.8325
4	ARHGAP44	transcript	0.7092
4	ARHGDIB	transcript	0.2213
4	ARHGEF1	transcript	0.4227
4	ARHGEF15	transcript	0.3841
4	ARHGEF17	transcript	0.693
4	ARHGEF2	transcript	0.5836
4	ARHGEF3	transcript	0.3946
4	ARHGEF6	transcript	0.5146
4	ARHGEF9	transcript	0.4802
4	ARL10	transcript	0.4299
4	ARMC6	transcript	0.6461
4	ARPC4	transcript	0.2213
4	ARPIN	transcript	0.3946
4	ARRB2	transcript	0.879
4	ARRDC4	transcript	0.5328
4	ASB1	transcript	0.3946
4	ASB2	transcript	0.2355
4	ASMTL	transcript	0.4646
4	ASPH	transcript	0.5939
4	ASPSCR1	transcript	0.4984
4	ASS1	transcript	0.559
4	ASXL1	transcript	0.2313
4	ATAD2	transcript	0.6238
4	ATF7	transcript	0.3352
4	ATF7IP2	transcript	0.3437
4	ATG4B	transcript	0.2313
4	ATP11B	transcript	0.5404
4	ATP1B1	transcript	0.4336
4	ATP2A2	transcript	0.5264
4	ATP2B1	transcript	0.4984
4	ATP2B4	transcript	0.3437
4	ATP5MC1	transcript	0.3326
4	ATP5MC2	transcript	0.2213
4	ATP5MC3	transcript	0.2321
4	ATP7B	transcript	0.4646
[truncated: 2,089 more rows]
