# Supplementary material for: Placental network differences among obstetric syndromes identified with an integrated multiomics approach
Source: Commun Biol. 2025 Aug 18;8:1239. doi: 10.1038/s42003-025-08631-6 (PMC12361440; doi:10.1038/s42003-025-08631-6)
Supplement: Supplementary file 8 — Supplementary Data 7 [file 42003_2025_8631_MOESM8_ESM.xlsx]

## Sheet: severePE_communities_and_closen
Community	Analyte Name	Analyte Type	Closeness Centrality Score
0	1-methylnicotinamide	metabolite	1
0	FAT2	transcript	0
0	TANC2	transcript	0
1	N,N-dimethyl-pro-pro	metabolite	0
1	HBQ1	protein	0
2	CUTALP	transcript	0
2	X-25984	metabolite	0
3	(3'-5')-guanylyladenosine*	metabolite	0.1385
3	(3'-5')-uridylyluridine	metabolite	0.1385
3	1-carboxyethylhistidine	metabolite	0.4216
3	1-carboxyethylleucine	metabolite	0.0725
3	1-carboxyethylphenylalanine	metabolite	0.143
3	1-carboxyethyltyrosine	metabolite	0.1601
3	1-carboxyethylvaline	metabolite	0.2191
3	1-stearoyl-GPI (18:0)	metabolite	0.0709
3	2'-O-methyluridine	metabolite	0.206
3	3-formylindole	metabolite	0.0188
3	3-methylcytidine	metabolite	0.1659
3	4-hydroxybutyrate (GHB)	metabolite	0.2711
3	5,6-dihydrouracil	metabolite	0.1896
3	5,6-dihydrouridine	metabolite	0.1537
3	7-methylguanine	metabolite	0.2068
3	N2,N2-dimethylguanosine	metabolite	0.1663
3	X-11979	metabolite	0.496
3	X-23782	metabolite	0.0001
3	X-25610	metabolite	0.0749
3	X-25856	metabolite	0.3126
3	X-25936	metabolite	0.3876
3	arachidoylcarnitine (C20)*	metabolite	0.3672
3	behenoylcarnitine (C22)*	metabolite	0.3651
3	docosadienoylcarnitine (C22:2)*	metabolite	0.3535
3	eicosenoylcarnitine (C20:1)*	metabolite	0.1392
3	erucoylcarnitine (C22:1)*	metabolite	0.3729
3	glycerol	metabolite	0.3811
3	glycerophosphoglycerol	metabolite	0.075
3	glycerophosphoinositol*	metabolite	0.2066
3	glycerophosphoserine*	metabolite	0.1224
3	glycylvaline	metabolite	0.0721
3	isoleucylglycine	metabolite	0.1392
3	lactate	metabolite	0.3619
3	leucylglycine	metabolite	0.0702
3	nervonoylcarnitine (C24:1)*	metabolite	0.2886
3	nicotinamide riboside	metabolite	0.2236
3	oleoylcholine	metabolite	0
3	palmitoylcholine	metabolite	0.2956
3	ribitol	metabolite	0.3757
3	stearoylcholine*	metabolite	0.2664
3	valylglycine	metabolite	0.0721
3	xanthosine	metabolite	0.2089
3	hsa-miR-100-3p	miRNA	0.3627
3	hsa-miR-105-5p	miRNA	0.3427
3	hsa-miR-106b-5p	miRNA	0.3022
3	hsa-miR-125a-3p	miRNA	0.4464
3	hsa-miR-125b-5p	miRNA	0.2533
3	hsa-miR-126-3p	miRNA	0.3765
3	hsa-miR-1268a	miRNA	0.3882
3	hsa-miR-1268b	miRNA	0.3887
3	hsa-miR-1273c	miRNA	0.0717
3	hsa-miR-1275	miRNA	0.0939
3	hsa-miR-128-3p	miRNA	0.415
3	hsa-miR-1301-3p	miRNA	0.6297
3	hsa-miR-1307-3p	miRNA	0.635
3	hsa-miR-1307-5p	miRNA	0.5009
3	hsa-miR-1323	miRNA	0.0973
3	hsa-miR-140-3p	miRNA	0.5009
3	hsa-miR-148b-3p	miRNA	0.3422
3	hsa-miR-15b-3p	miRNA	0.3285
3	hsa-miR-16-5p	miRNA	0.2994
3	hsa-miR-17-5p	miRNA	0.2858
3	hsa-miR-182-5p	miRNA	0.3693
3	hsa-miR-184	miRNA	0.179
3	hsa-miR-191-3p	miRNA	0.4142
3	hsa-miR-191-5p	miRNA	0.3779
3	hsa-miR-192-5p	miRNA	0.3578
3	hsa-miR-194-5p	miRNA	0.3721
3	hsa-miR-196a-5p	miRNA	0.1316
3	hsa-miR-19b-3p	miRNA	0.18
3	hsa-miR-200c-5p	miRNA	0.4018
3	hsa-miR-21-3p	miRNA	0.645
3	hsa-miR-223-3p	miRNA	0.3889
3	hsa-miR-223-5p	miRNA	0.417
3	hsa-miR-224-5p	miRNA	0.3842
3	hsa-miR-23b-5p	miRNA	0.4662
3	hsa-miR-23c	miRNA	0.1421
3	hsa-miR-26b-3p	miRNA	0.3391
3	hsa-miR-27a-3p	miRNA	0.3375
3	hsa-miR-296-5p	miRNA	0.3633
3	hsa-miR-302b-5p	miRNA	0.461
3	hsa-miR-30b-5p	miRNA	0.0639
3	hsa-miR-30d-3p	miRNA	0.3914
3	hsa-miR-3141	miRNA	0.3552
3	hsa-miR-3153	miRNA	0.3858
3	hsa-miR-324-3p	miRNA	1
3	hsa-miR-324-5p	miRNA	0.364
3	hsa-miR-326	miRNA	0.4828
3	hsa-miR-328-3p	miRNA	0.355
3	hsa-miR-330-5p	miRNA	0.4394
3	hsa-miR-331-3p	miRNA	0.4383
3	hsa-miR-335-5p	miRNA	0.3497
3	hsa-miR-338-3p	miRNA	0.3125
3	hsa-miR-338-5p	miRNA	0.3073
3	hsa-miR-342-3p	miRNA	0.4538
3	hsa-miR-345-5p	miRNA	0.4346
3	hsa-miR-361-3p	miRNA	0.4122
3	hsa-miR-3614-5p	miRNA	0.3954
3	hsa-miR-3692-5p	miRNA	0.1552
3	hsa-miR-370-3p	miRNA	0.3715
3	hsa-miR-373-3p	miRNA	0.3261
3	hsa-miR-373-5p	miRNA	0.3247
3	hsa-miR-378a-5p	miRNA	0.4352
3	hsa-miR-421	miRNA	0.3656
3	hsa-miR-425-3p	miRNA	0.3802
3	hsa-miR-4304	miRNA	0.3607
3	hsa-miR-431-3p	miRNA	0.3759
3	hsa-miR-4324	miRNA	0.2592
3	hsa-miR-452-5p	miRNA	0.3682
3	hsa-miR-4662a-5p	miRNA	0.373
3	hsa-miR-4732-5p	miRNA	0.1737
3	hsa-miR-4784	miRNA	0.364
3	hsa-miR-503-3p	miRNA	0.5652
3	hsa-miR-503-5p	miRNA	0.459
3	hsa-miR-504-5p	miRNA	0.3666
3	hsa-miR-510-3p	miRNA	0.3524
3	hsa-miR-518b	miRNA	0.3581
3	hsa-miR-518e-5p	miRNA	0.1202
3	hsa-miR-532-3p	miRNA	0.1846
3	hsa-miR-542-3p	miRNA	0.3661
3	hsa-miR-542-5p	miRNA	0.3616
3	hsa-miR-548h-3p	miRNA	0.3684
3	hsa-miR-551b-3p	miRNA	0.3636
3	hsa-miR-574-5p	miRNA	0.497
3	hsa-miR-584-5p	miRNA	0.3676
3	hsa-miR-600	miRNA	0.3407
3	hsa-miR-6071	miRNA	0.3349
3	hsa-miR-6081	miRNA	0.1728
3	hsa-miR-6126	miRNA	0.3071
3	hsa-miR-615-3p	miRNA	0.3911
3	hsa-miR-625-5p	miRNA	0.3105
3	hsa-miR-653-3p	miRNA	0.3673
3	hsa-miR-653-5p	miRNA	0.3581
3	hsa-miR-664a-5p	miRNA	0.456
3	hsa-miR-671-5p	miRNA	0.4554
3	hsa-miR-675-5p	miRNA	0.5213
3	hsa-miR-6865-5p	miRNA	0.103
3	hsa-miR-6872-3p	miRNA	0.431
3	hsa-miR-7-5p	miRNA	0.3701
3	hsa-miR-744-5p	miRNA	0.3801
3	hsa-miR-767-5p	miRNA	0.3649
3	hsa-miR-7977	miRNA	0.0595
3	hsa-miR-874-3p	miRNA	0.4729
3	hsa-miR-874-5p	miRNA	0.4193
3	hsa-miR-93-5p	miRNA	0.3537
3	hsa-miR-941	miRNA	0.3751
3	hsa-miR-99b-3p	miRNA	0.6455
3	hsa-miR-99b-5p	miRNA	0.3959
3	AXIN1	protein	0.3277
3	NEMO	protein	0.1001
3	VPS37A	protein	0.2286
3	A2M	transcript	0.2983
3	A4GALT	transcript	0.1663
3	AAAS	transcript	0.4604
3	AAGAB	transcript	0.5736
3	AAK1	transcript	0.3352
3	AAR2	transcript	0.6771
3	AASDHPPT	transcript	0.61
3	AASS	transcript	0.2983
3	ABAT	transcript	0.4392
3	ABCA12	transcript	0.1586
3	ABCA5	transcript	0.2239
3	ABCB1	transcript	0.3485
3	ABCB10	transcript	0.522
3	ABCB7	transcript	0.5459
3	ABCB8	transcript	0.5466
3	ABCC10	transcript	0.6295
3	ABCC2	transcript	0.5306
3	ABCC5	transcript	0.3321
3	ABCD1	transcript	0.2964
3	ABCD3	transcript	0.616
3	ABCE1	transcript	0.5813
3	ABCF1	transcript	0.6053
3	ABCF3	transcript	0.5888
3	ABCG2	transcript	0.3411
3	ABHD11	transcript	0.3356
3	ABHD13	transcript	0.5134
3	ABHD15	transcript	0.5478
3	ABHD17A	transcript	0.585
3	ABHD17C	transcript	0.4481
3	ABHD2	transcript	0.2983
3	ABHD3	transcript	0.5915
3	ABHD4	transcript	0.5646
3	ABHD5	transcript	0.5607
3	ABL1	transcript	0.5555
3	ABL2	transcript	0.5828
3	ABLIM1	transcript	0.2983
3	ABRAXAS2	transcript	0.4535
3	ABT1	transcript	0.6473
3	ABTB2	transcript	0.4138
3	ACAA2	transcript	0.6079
3	ACACA	transcript	0.6153
3	ACAD10	transcript	0.3152
3	ACADM	transcript	0.56
3	ACADS	transcript	0.542
3	ACADSB	transcript	0.2983
3	ACADVL	transcript	0.5004
3	ACAP2	transcript	0.5134
3	ACBD3	transcript	0.5237
3	ACBD5	transcript	0.5801
3	ACBD6	transcript	0.5456
3	ACLY	transcript	0.5182
3	ACO1	transcript	0.5606
3	ACO2	transcript	0.7092
3	ACOT2	transcript	0.6426
3	ACOX1	transcript	0.5287
3	ACOX3	transcript	0.3373
3	ACP1	transcript	0.6409
3	ACP2	transcript	0.5192
3	ACP6	transcript	0.1919
3	ACSL3	transcript	0.4535
3	ACSS1	transcript	0.6235
3	ACTG1	transcript	0.6297
3	ACTL6A	transcript	0.4535
3	ACTN1	transcript	0.3801
3	ACTR10	transcript	0.5454
3	ACTR1A	transcript	0.6231
3	ACTR1B	transcript	0.5671
3	ACTR2	transcript	0.5192
3	ACTR3	transcript	0.5209
3	ACTR6	transcript	0.4535
3	ACTR8	transcript	0.2983
3	ACVR1	transcript	0.2592
3	ACVR2B	transcript	0.3243
3	ACVRL1	transcript	0.1699
3	ADAM10	transcript	0.2054
3	ADAM19	transcript	0.3235
3	ADAM20	transcript	0.2278
3	ADAMTS19	transcript	0.1817
3	ADAMTS6	transcript	0.346
3	ADAMTSL3	transcript	0.3019
3	ADAMTSL4	transcript	0.4494
3	ADAMTSL4-AS1	transcript	0.2239
3	ADAP2	transcript	0.6149
3	ADAR	transcript	0.581
3	ADAT1	transcript	0.5031
3	ADCY3	transcript	0.2983
3	ADCY5	transcript	0.1916
3	ADCY6	transcript	0.6017
3	ADCY7	transcript	0.2974
3	ADD1	transcript	0.5445
3	ADD3	transcript	0.5279
3	ADGRA3	transcript	0.6065
3	ADGRD1	transcript	0.2983
3	ADGRF4	transcript	0.3111
3	ADGRG1	transcript	0.5712
3	ADGRL2	transcript	0.2983
3	ADGRL4	transcript	0.2983
3	ADHFE1	transcript	0.3953
3	ADI1	transcript	0.6199
3	ADIPOR1	transcript	0.5423
3	ADIPOR2	transcript	0.543
3	ADIRF-AS1	transcript	0.1892
3	ADK	transcript	0.5427
3	ADM	transcript	0.2809
3	ADNP	transcript	0.2054
3	ADNP2	transcript	0.5896
3	ADO	transcript	0.6037
3	ADORA1	transcript	0.3365
3	ADPGK	transcript	0.5837
3	ADPRH	transcript	0.6141
3	ADRB1	transcript	0.3268
3	AEBP2	transcript	0.4535
3	AEN	transcript	0.4832
3	AFAP1L1	transcript	0.3377
3	AFF1	transcript	0.3123
3	AFF2	transcript	0.3019
3	AFF4	transcript	0.2842
3	AFG3L2	transcript	0.6742
3	AGBL5	transcript	0.2842
3	AGFG1	transcript	0.4535
3	AGK	transcript	0.5721
3	AGL	transcript	0.5291
3	AGO1	transcript	0.5395
3	AGO2	transcript	0.6258
3	AGO4	transcript	0.4535
3	AGPAT1	transcript	0.652
3	AGPAT3	transcript	0.5381
3	AGPAT5	transcript	0.4842
3	AGPS	transcript	0.517
3	AGTPBP1	transcript	0.2983
3	AHCTF1	transcript	0.4832
3	AHCY	transcript	0.6056
3	AHCYL1	transcript	0.6232
3	AHCYL2	transcript	0.6195
3	AHI1	transcript	0.4535
3	AHSA1	transcript	0.6287
3	AIFM2	transcript	0.3485
3	AIG1	transcript	0.6033
3	AK2	transcript	0.5279
3	AK3	transcript	0.5056
3	AKAP1	transcript	0.543
3	AKAP10	transcript	0.4983
3	AKAP11	transcript	0.2054
3	AKAP13	transcript	0.5993
3	AKIRIN1	transcript	0.6143
3	AKIRIN2	transcript	0.5445
3	AKR1A1	transcript	0.6128
3	AKR1B1	transcript	0.6112
3	AKR1B15	transcript	0.3352
3	AKR7A2	transcript	0.6687
3	AKT1	transcript	0.5869
3	AKT1S1	transcript	0.5816
3	AKT2	transcript	0.5174
3	AKTIP	transcript	0.5655
3	ALDH16A1	transcript	0.5987
3	ALDH18A1	transcript	0.6119
3	ALDH3A2	transcript	0.5134
3	ALDH3B2	transcript	0.335
3	ALDH4A1	transcript	0.633
3	ALDH5A1	transcript	0.3059
3	ALDH7A1	transcript	0.5297
3	ALDH9A1	transcript	0.5274
3	ALG10	transcript	0.4751
3	ALG10B	transcript	0.5134
3	ALG11	transcript	0.5264
3	ALG12	transcript	0.5736
3	ALG13	transcript	0.1198
3	ALG2	transcript	0.552
3	ALG3	transcript	0.5526
3	ALG5	transcript	0.5969
3	ALG6	transcript	0.5298
3	ALKBH7	transcript	0.5639
3	ALMS1	transcript	0.5053
3	ALOX5	transcript	0.1524
3	ALPK1	transcript	0.4974
3	ALS2	transcript	0.2935
3	AMBRA1	transcript	0.3174
3	AMFR	transcript	0.6211
3	AMIGO1	transcript	0.1699
3	AMMECR1	transcript	0.2904
3	AMMECR1L	transcript	0.4535
3	AMOT	transcript	0.2983
3	AMOTL1	transcript	0.6428
3	AMPD3	transcript	0.5187
3	AMZ2	transcript	0.5182
3	ANAPC13	transcript	0.5431
3	ANAPC16	transcript	0.5112
3	ANAPC4	transcript	0.5672
3	ANAPC5	transcript	0.4571
3	ANGEL1	transcript	0.4832
3	ANGEL2	transcript	0.4535
3	ANGPT2	transcript	0.1916
3	ANGPTL4	transcript	0.581
3	ANK3	transcript	0.4142
3	ANKDD1A	transcript	0.4139
3	ANKFN1	transcript	0.1374
3	ANKFY1	transcript	0.5843
3	ANKH	transcript	0.5346
3	ANKLE2	transcript	0.523
3	ANKRD10	transcript	0.5187
3	ANKRD10-IT1	transcript	0.2264
3	ANKRD11	transcript	0.2935
3	ANKRD12	transcript	0.2614
3	ANKRD13C	transcript	0.4535
3	ANKRD13D	transcript	0.3383
3	ANKRD17	transcript	0.2054
3	ANKRD20A5P	transcript	0.5134
3	ANKRD26	transcript	0.5686
3	ANKRD28	transcript	0.4535
3	ANKRD36	transcript	0.2385
3	ANKRD36C	transcript	0.2983
3	ANKRD42-DT	transcript	0.2778
3	ANKRD44	transcript	0.3213
3	ANKRD46	transcript	0.5589
3	ANKRD49	transcript	0.4951
3	ANKRD50	transcript	0.5274
3	ANKRD52	transcript	0.6624
3	ANKRD6	transcript	0.4698
3	ANKRD65	transcript	0.5208
3	ANKS1A	transcript	0.2935
3	ANLN	transcript	0.1817
3	ANO1	transcript	0.2239
3	ANO6	transcript	0.5192
3	ANP32A	transcript	0.5482
3	ANP32E	transcript	0.2983
3	ANTXR1	transcript	0.2983
3	ANTXR2	transcript	0.53
3	ANXA1	transcript	0.581
3	ANXA11	transcript	0.5855
3	ANXA2	transcript	0.5563
3	ANXA3	transcript	0.5963
3	ANXA5	transcript	0.5545
3	ANXA6	transcript	0.6723
3	ANXA7	transcript	0.6077
3	ANXA8L1	transcript	0.2983
3	AOPEP	transcript	0.5134
3	AP1AR	transcript	0.4714
3	AP1B1	transcript	0.6756
3	AP1G1	transcript	0.5148
3	AP1M1	transcript	0.5018
3	AP1M2	transcript	0.6068
3	AP1S1	transcript	0.6446
3	AP1S3	transcript	0.3444
3	AP2A1	transcript	0.684
3	AP2A2	transcript	0.1977
3	AP2B1	transcript	0.5401
3	AP2M1	transcript	0.6453
3	AP2S1	transcript	0.6171
3	AP3B1	transcript	0.517
3	AP3D1	transcript	0.6162
3	AP3M1	transcript	0.5764
3	AP3M2	transcript	0.5363
3	AP3S2	transcript	0.4535
3	AP4E1	transcript	0.3814
3	AP5B1	transcript	0.4786
3	AP5M1	transcript	0.4535
3	AP5S1	transcript	0.5879
3	APAF1	transcript	0.3038
3	APBA1	transcript	0.5264
3	APBB2	transcript	0.5286
3	APC	transcript	0.5184
3	APCDD1	transcript	0.3905
3	APEH	transcript	0.6295
3	APEX1	transcript	0.58
3	APEX2	transcript	0.5209
3	APH1A	transcript	0.6637
3	API5	transcript	0.5489
3	APIP	transcript	0.4895
3	APLP2	transcript	0.6159
3	APMAP	transcript	0.5165
3	APOL2	transcript	0.3387
3	APOL3	transcript	0.1594
3	APOLD1	transcript	0.3019
3	APOOL	transcript	0.2663
3	APP	transcript	0.6167
3	APPBP2	transcript	0.6132
3	APPL1	transcript	0.2983
3	APTX	transcript	0.571
3	AQR	transcript	0.4535
3	ARAF	transcript	0.6358
3	ARCN1	transcript	0.5248
3	AREL1	transcript	0.6189
3	ARF1	transcript	0.5654
3	ARF3	transcript	0.517
3	ARF4	transcript	0.4535
3	ARF5	transcript	0.4604
3	ARF6	transcript	0.5209
3	ARFGAP1	transcript	0.533
3	ARFGAP2	transcript	0.6056
3	ARFGAP3	transcript	0.1802
3	ARFGEF2	transcript	0.6011
3	ARFGEF3	transcript	0.6167
3	ARFIP1	transcript	0.555
3	ARFIP2	transcript	0.5681
3	ARHGAP1	transcript	0.5209
3	ARHGAP10	transcript	0.525
3	ARHGAP12	transcript	0.4535
3	ARHGAP17	transcript	0.4165
3	ARHGAP18	transcript	0.596
3	ARHGAP21	transcript	0.4709
3	ARHGAP23	transcript	0.4283
3	ARHGAP24	transcript	0.1459
3	ARHGAP26	transcript	0.4698
3	ARHGAP31	transcript	0.3019
3	ARHGAP32	transcript	0.2983
3	ARHGAP42	transcript	0.2543
3	ARHGAP44	transcript	0.325
3	ARHGAP5	transcript	0.5471
3	ARHGDIA	transcript	0.6505
3	ARHGEF10L	transcript	0.3656
3	ARHGEF11	transcript	0.6105
3	ARHGEF12	transcript	0.6023
3	ARHGEF40	transcript	0.3712
3	ARID1B	transcript	0.1977
3	ARID3B	transcript	0.5921
3	ARIH2	transcript	0.4832
3	ARL1	transcript	0.4687
3	ARL14EP	transcript	0.5826
3	ARL15	transcript	0.5223
3	ARL2BP	transcript	0.5583
3	ARL4A	transcript	0.6133
3	ARL4C	transcript	0.6012
3	ARL5A	transcript	0.2306
3	ARL6IP5	transcript	0.3221
3	ARL6IP6	transcript	0.2592
3	ARL8A	transcript	0.524
3	ARL8B	transcript	0.2663
3	ARMC1	transcript	0.5478
3	ARMC10	transcript	0.5134
3	ARMC5	transcript	0.5612
3	ARMC6	transcript	0.5702
3	ARMC8	transcript	0.4535
3	ARMCX4	transcript	0.0609
3	ARMT1	transcript	0.4842
3	ARNT	transcript	0.3497
3	ARPC3	transcript	0.549
3	ARPC4	transcript	0.6066
3	ARPC5	transcript	0.582
3	ARPC5L	transcript	0.6643
3	ARPP19	transcript	0.4535
3	ARRDC1	transcript	0.1977
3	ARRDC1-AS1	transcript	0.2416
3	ARRDC3-AS1	transcript	0.3254
3	ARRDC4	transcript	0.2983
3	ARSA	transcript	0.5619
3	ARSB	transcript	0.4895
3	ARSD	transcript	0.6092
3	ARSI	transcript	0.2952
3	ARTN	transcript	0.17
3	ASAH1	transcript	0.5154
3	ASB1	transcript	0.5148
3	ASB2	transcript	0.3691
3	ASB6	transcript	0.5707
3	ASB8	transcript	0.5964
3	ASCC2	transcript	0.6075
3	ASH1L	transcript	0.2054
3	ASH2L	transcript	0.6034
3	ASPH	transcript	0.6086
3	ASPM	transcript	0.1817
3	ASS1	transcript	0.6256
3	ASXL2	transcript	0.2842
3	ATAD1	transcript	0.2739
3	ATAD2	transcript	0.1817
3	ATE1	transcript	0.5152
3	ATF5	transcript	0.4643
3	ATF6	transcript	0.5209
3	ATF6B	transcript	0.5182
3	ATF7IP	transcript	0.2054
3	ATF7IP2	transcript	0.3006
3	ATG10	transcript	0.494
3	ATG13	transcript	0.5923
3	ATG14	transcript	0.547
3	ATG16L1	transcript	0.4832
3	ATG2A	transcript	0.5391
3	ATG3	transcript	0.5248
3	ATG4C	transcript	0.3569
3	ATG4D	transcript	0.6126
3	ATG9A	transcript	0.5779
3	ATIC	transcript	0.5297
3	ATL2	transcript	0.4974
3	ATL3	transcript	0.5689
3	ATOSA	transcript	0.4535
3	ATOSB	transcript	0.5803
3	ATP10D	transcript	0.6347
3	ATP11B	transcript	0.5536
3	ATP13A1	transcript	0.4969
3	ATP13A2	transcript	0.6047
3	ATP13A3	transcript	0.525
3	ATP1A1	transcript	0.4371
3	ATP2A2	transcript	0.5512
3	ATP2B1	transcript	0.613
3	ATP2B4	transcript	0.5357
3	ATP2C1	transcript	0.2935
3	ATP5F1A	transcript	0.6126
3	ATP5F1B	transcript	0.6135
3	ATP5F1C	transcript	0.5545
3	ATP5F1D	transcript	0.548
3	ATP5F1E	transcript	0.6126
3	ATP5MC1	transcript	0.6374
3	ATP5MC2	transcript	0.5525
3	ATP5MC3	transcript	0.6195
3	ATP5MF	transcript	0.5398
3	ATP5MJ	transcript	0.6014
3	ATP5MK	transcript	0.517
3	ATP5PB	transcript	0.6447
3	ATP5PD	transcript	0.5866
3	ATP6AP1	transcript	0.2329
3	ATP6AP2	transcript	0.5237
3	ATP6V0D1	transcript	0.6307
3	ATP6V1A	transcript	0.5344
3	ATP6V1B2	transcript	0.4535
3	ATP6V1C1	transcript	0.5447
3	ATP6V1C2	transcript	0.1977
3	ATP6V1D	transcript	0.5424
3	ATP6V1E1	transcript	0.5658
3	ATP6V1F	transcript	0.5375
3	ATP6V1G1	transcript	0.5461
3	ATP6V1H	transcript	0.6769
3	ATP7A	transcript	0.4974
3	ATP7B	transcript	0.2369
3	ATP8B1	transcript	0.437
3	ATPAF1	transcript	0.6741
3	ATRAID	transcript	0.5396
3	ATRN	transcript	0.6422
3	ATRX	transcript	0.5134
3	ATXN10	transcript	0.5287
3	ATXN1L	transcript	0.2621
3	ATXN7L1	transcript	0.525
3	ATXN7L3	transcript	0.6207
3	ATXN7L3B	transcript	0.6585
3	AUH	transcript	0.2264
3	AUP1	transcript	0.5548
3	AVEN	transcript	0.5922
3	AVL9	transcript	0.2054
3	AZIN1	transcript	0.577
3	B3GALNT2	transcript	0.548
3	B3GAT3	transcript	0.6101
3	B3GNT2	transcript	0.5804
3	B3GNT5	transcript	0.3233
3	B4GALT1	transcript	0.3517
3	B4GALT2	transcript	0.5504
3	B4GALT3	transcript	0.615
3	B4GALT4	transcript	0.5559
3	B4GALT7	transcript	0.5952
3	B4GAT1	transcript	0.3212
3	BABAM2	transcript	0.517
3	BACE2	transcript	0.4813
3	BAG2	transcript	0.5797
3	BAG3	transcript	0.6829
3	BAG5	transcript	0.4535
3	BAG6	transcript	0.6031
3	BAHD1	transcript	0.1977
3	BAIAP2	transcript	0.1913
3	BANF1	transcript	0.5751
3	BAP1	transcript	0.608
3	BARD1	transcript	0.5259
3	BAX	transcript	0.5507
3	BAZ1A	transcript	0.2935
3	BAZ1B	transcript	0.6047
3	BBX	transcript	0.5197
3	BCAR1	transcript	0.5519
3	BCAR4	transcript	0.1843
3	BCAS2	transcript	0.6106
3	BCAS3	transcript	0.4974
3	BCCIP	transcript	0.6074
3	BCKDHB	transcript	0.268
3	BCKDK	transcript	0.5379
3	BCL10	transcript	0.5433
3	BCL2	transcript	0.2646
3	BCL2L1	transcript	0.6411
3	BCL2L11	transcript	0.1662
3	BCL2L12	transcript	0.6009
3	BCL2L13	transcript	0.7042
3	BCL2L2	transcript	0.5951
3	BCL7B	transcript	0.2066
3	BCL7C	transcript	0.6614
3	BCL9	transcript	0.2983
3	BCLAF3	transcript	0.1672
3	BCORL1	transcript	0.1491
3	BCR	transcript	0.6246
3	BDP1	transcript	0.4983
3	BECN1	transcript	0.5655
3	BET1	transcript	0.3983
3	BET1L	transcript	0.5071
3	BEX3	transcript	0.5464
3	BGN	transcript	0.1383
3	BHLHE41	transcript	0.4697
3	BIN3	transcript	0.3686
3	BIRC2	transcript	0.5867
3	BIRC6	transcript	0.2054
3	BLACAT1	transcript	0.231
3	BLID	transcript	0.1625
3	BLMH	transcript	0.6151
3	BLNK	transcript	0.556
3	BLOC1S2	transcript	0.6289
3	BLOC1S6	transcript	0.5134
3	BLTP1	transcript	0.4698
3	BLTP2	transcript	0.5994
3	BLTP3A	transcript	0.5486
3	BLTP3B	transcript	0.3058
3	BLZF1	transcript	0.5166
3	BMAL2	transcript	0.2592
3	BMF	transcript	0.206
3	BMP2K	transcript	0.2983
3	BMP6	transcript	0.2983
3	BMP7	transcript	0.5739
3	BMPR1A	transcript	0.5134
3	BNIP2	transcript	0.5604
3	BNIP3	transcript	0.5166
3	BORCS5	transcript	0.1843
3	BPGM	transcript	0.594
3	BPNT1	transcript	0.5262
3	BPNT2	transcript	0.2842
3	BRAP	transcript	0.5397
3	BRAT1	transcript	0.6346
3	BRCA1	transcript	0.1566
3	BRCC3	transcript	0.5512
3	BRD2	transcript	0.5655
3	BRD3	transcript	0.5921
3	BRD7	transcript	0.5887
3	BRD9	transcript	0.5174
3	BRI3BP	transcript	0.1831
3	BRIX1	transcript	0.5283
3	BROX	transcript	0.5182
3	BRPF1	transcript	0.5826
3	BRPF3	transcript	0.2842
3	BRWD1	transcript	0.2239
3	BSDC1	transcript	0.6071
3	BSG	transcript	0.2169
3	BTBD1	transcript	0.5331
3	BTBD10	transcript	0.3722
3	BTBD2	transcript	0.6472
3	BTBD7	transcript	0.3077
3	BTBD9	transcript	0.6919
3	BTF3L4	transcript	0.5134
3	BTG1	transcript	0.5536
3	BTG2	transcript	0.553
3	BTG3	transcript	0.5919
3	BTN2A1	transcript	0.5177
3	BTRC	transcript	0.6029
3	BUB3	transcript	0.4535
3	BUD13	transcript	0.4535
3	BUD31	transcript	0.669
3	BZW1	transcript	0.54
3	BZW2	transcript	0.299
3	C10orf95-AS1	transcript	0.5645
3	C11orf24	transcript	0.5413
3	C11orf58	transcript	0.5428
3	C11orf68	transcript	0.5389
3	C12orf4	transcript	0.5902
3	C14orf119	transcript	0.5433
3	C15orf39	transcript	0.564
3	C15orf40	transcript	0.3058
3	C17orf75	transcript	0.59
3	C17orf80	transcript	0.6157
3	C18orf25	transcript	0.4535
3	C19orf12	transcript	0.4999
3	C19orf47	transcript	0.2264
3	C19orf48	transcript	0.5965
3	C1D	transcript	0.5835
3	C1QBP	transcript	0.612
3	C1QTNF1	transcript	0.6506
3	C1orf109	transcript	0.5264
3	C1orf226	transcript	0.5699
3	C1orf43	transcript	0.6118
3	C1orf52	transcript	0.496
3	C21orf91	transcript	0.5461
3	C22orf39	transcript	0.4535
3	C22orf46	transcript	0.4053
3	C2CD5	transcript	0.5845
3	C2orf68	transcript	0.4535
3	C2orf72	transcript	0.3094
3	C3orf38	transcript	0.5777
3	C3orf52	transcript	0.4706
3	C3orf70	transcript	0.3024
3	C4orf19	transcript	0.4653
3	C5orf15	transcript	0.4535
3	C5orf22	transcript	0.5298
3	C6orf120	transcript	0.5182
3	C6orf47	transcript	0.6104
3	C6orf62	transcript	0.5148
3	C6orf89	transcript	0.6006
3	C9orf72	transcript	0.605
3	CA8	transcript	0.3861
3	CAB39	transcript	0.5392
3	CABIN1	transcript	0.6085
3	CABLES2	transcript	0.3082
3	CACFD1	transcript	0.6166
3	CACNA2D3	transcript	0.2983
3	CACYBP	transcript	0.6033
3	CADM1	transcript	0.4177
3	CALCOCO2	transcript	0.4643
3	CALHM2	transcript	0.2689
3	CALHM5	transcript	0.2244
3	CALM2	transcript	0.5983
3	CALM3	transcript	0.5419
3	CALR	transcript	0.6056
3	CALU	transcript	0.2615
3	CAMKK2	transcript	0.3606
3	CAMSAP1	transcript	0.5131
3	CAMSAP2	transcript	0.2402
3	CAND1	transcript	0.5718
3	CANT1	transcript	0.6156
3	CANX	transcript	0.2963
3	CAP1	transcript	0.517
3	CAP2	transcript	0.6195
3	CAPN1	transcript	0.6442
3	CAPN10	transcript	0.3254
3	CAPN15	transcript	0.3254
3	CAPNS1	transcript	0.5581
3	CAPRIN1	transcript	0.5182
3	CAPRIN2	transcript	0.5591
3	CAPZA1	transcript	0.4535
3	CAPZA2	transcript	0.5579
3	CAPZB	transcript	0.5824
3	CARD18	transcript	0.5542
3	CARD8	transcript	0.2983
3	CARF	transcript	0.2225
3	CARMIL1	transcript	0.1916
3	CARNMT1	transcript	0.6012
3	CASC3	transcript	0.2054
3	CASD1	transcript	0.4535
3	CASK	transcript	0.5974
3	CASKIN2	transcript	0.1594
3	CASP2	transcript	0.2054
3	CASP3	transcript	0.6091
3	CASP4	transcript	0.4158
3	CASP7	transcript	0.5323
3	CASP8AP2	transcript	0.5476
3	CASP9	transcript	0.5931
3	CAST	transcript	0.6321
3	CASTOR2	transcript	0.5813
3	CAT	transcript	0.5441
3	CATIP	transcript	0.2637
3	CATSPERB	transcript	0.3306
3	CAV1	transcript	0.2983
3	CAV2	transcript	0.2983
3	CBR3-AS1	transcript	0.2669
3	CBX3	transcript	0.5134
3	CBX4	transcript	0.5998
3	CBX5	transcript	0.5502
3	CBX6	transcript	0.6417
3	CBX7	transcript	0.2647
3	CC2D1A	transcript	0.6142
3	CC2D2B	transcript	0.0595
3	CCAR2	transcript	0.6579
3	CCDC117	transcript	0.2592
3	CCDC12	transcript	0.2695
3	CCDC124	transcript	0.3727
3	CCDC125	transcript	0.5644
3	CCDC14	transcript	0.4535
3	CCDC144BP	transcript	0.3186
3	CCDC149	transcript	0.5761
3	CCDC171	transcript	0.5714
3	CCDC183-AS1	transcript	0.2239
3	CCDC186	transcript	0.2054
3	CCDC25	transcript	0.5658
3	CCDC28A	transcript	0.4961
3	CCDC43	transcript	0.6239
3	CCDC50	transcript	0.5134
3	CCDC59	transcript	0.2592
3	CCDC6	transcript	0.4604
3	CCDC66	transcript	0.459
3	CCDC69	transcript	0.3209
3	CCDC71	transcript	0.6409
3	CCDC88A	transcript	0.2983
3	CCDC90B	transcript	0.5736
3	CCDC91	transcript	0.5498
3	CCDC92	transcript	0.3712
3	CCDC93	transcript	0.5695
3	CCDC97	transcript	0.2592
3	CCK	transcript	0.1967
3	CCNA2	transcript	0.1817
3	CCNB1	transcript	0.4749
3	CCNC	transcript	0.4687
3	CCND1	transcript	0.1952
3	CCND3	transcript	0.5856
3	CCNDBP1	transcript	0.553
3	CCNE1	transcript	0.2578
3	CCNG1	transcript	0.5645
3	CCNI	transcript	0.4535
3	CCNQ	transcript	0.5749
3	CCNT1	transcript	0.3217
3	CCNY	transcript	0.5134
3	CCSER1	transcript	0.5361
3	CCSER2	transcript	0.5727
3	CCT2	transcript	0.5925
3	CCT3	transcript	0.6431
3	CCT4	transcript	0.5864
3	CCT5	transcript	0.6264
3	CCT6A	transcript	0.6753
3	CCT7	transcript	0.6162
3	CCT8	transcript	0.5995
3	CD151	transcript	0.4612
3	CD200	transcript	0.2663
3	CD24	transcript	0.3427
3	CD276	transcript	0.5134
3	CD2AP	transcript	0.5646
3	CD320	transcript	0.5622
3	CD34	transcript	0.1594
3	CD47	transcript	0.1802
3	CD59	transcript	0.4384
3	CD93	transcript	0.3019
3	CD99	transcript	0.4569
3	CD99P1	transcript	0.1131
3	CDAN1	transcript	0.2935
3	CDC123	transcript	0.5622
3	CDC14A	transcript	0.4535
3	CDC14B	transcript	0.5602
3	CDC16	transcript	0.4604
3	CDC23	transcript	0.5985
3	CDC27	transcript	0.517
3	CDC37L1	transcript	0.2264
3	CDC40	transcript	0.6676
3	CDC42	transcript	0.5182
3	CDC42BPA	transcript	0.3027
3	CDC42BPB	transcript	0.3254
3	CDC42BPG	transcript	0.4276
3	CDC42SE2	transcript	0.5134
3	CDC5L	transcript	0.62
3	CDC6	transcript	0.4383
3	CDC73	transcript	0.4535
3	CDCA4	transcript	0.2244
3	CDCA7	transcript	0.5616
3	CDCP1	transcript	0.3478
3	CDH1	transcript	0.5557
3	CDH3	transcript	0.2543
3	CDH5	transcript	0.3019
3	CDIPT	transcript	0.5985
3	CDK1	transcript	0.1817
3	CDK11B	transcript	0.5371
3	CDK17	transcript	0.2983
3	CDK2	transcript	0.5283
3	CDK4	transcript	0.5992
3	CDK5RAP1	transcript	0.4892
3	CDK5RAP2	transcript	0.6182
3	CDK6	transcript	0.3268
3	CDK7	transcript	0.4535
3	CDKAL1	transcript	0.4604
3	CDKL5	transcript	0.5361
3	CDKN1A	transcript	0.4535
3	CDKN1C	transcript	0.5783
3	CDKN2AIP	transcript	0.5464
3	CDR2L	transcript	0.5599
3	CDS2	transcript	0.4535
3	CDV3	transcript	0.531
3	CDYL2	transcript	0.6093
3	CEBPG	transcript	0.5209
3	CEBPZOS	transcript	0.5237
3	CECR2	transcript	0.2239
3	CEMIP	transcript	0.1712
3	CEMIP2	transcript	0.6096
3	CENPB	transcript	0.5536
3	CENPBD2P	transcript	0.6078
3	CENPC	transcript	0.5037
3	CEP104	transcript	0.3438
3	CEP120	transcript	0.5985
3	CEP128	transcript	0.1913
3	CEP152	transcript	0.4758
3	CEP162	transcript	0.2983
3	CEP170	transcript	0.3243
3	CEP192	transcript	0.4832
3	CEP20	transcript	0.4842
3	CEP290	transcript	0.5717
3	CEP295	transcript	0.5764
3	CEP41	transcript	0.5527
3	CEP44	transcript	0.4535
3	CEP57	transcript	0.4535
3	CEP57L1	transcript	0.5023
3	CEP68	transcript	0.291
3	CEP85	transcript	0.5186
3	CEP85L	transcript	0.6393
3	CEP97	transcript	0.5875
3	CEPT1	transcript	0.4535
3	CERCAM	transcript	0.2592
3	CERK	transcript	0.2983
3	CERS2	transcript	0.5903
3	CERS6	transcript	0.5134
3	CES2	transcript	0.5886
3	CFAP20	transcript	0.4535
3	CFAP97	transcript	0.5877
3	CFB	transcript	0.1595
3	CFDP1	transcript	0.5775
3	CFL1	transcript	0.6235
3	CFLAR	transcript	0.3254
3	CGNL1	transcript	0.2983
3	CHAF1A	transcript	0.598
3	CHAMP1	transcript	0.497
3	CHASERR	transcript	0.2239
3	CHD3	transcript	0.1977
3	CHD6	transcript	0.2264
3	CHD7	transcript	0.4057
3	CHD8	transcript	0.6033
3	CHFR	transcript	0.3254
3	CHKA	transcript	0.3228
3	CHM	transcript	0.5747
3	CHML	transcript	0.5134
3	CHMP1A	transcript	0.5995
3	CHMP1B	transcript	0.4535
3	CHMP2B	transcript	0.5512
3	CHMP3	transcript	0.4842
3	CHMP4C	transcript	0.2169
3	CHMP5	transcript	0.5769
3	CHMP6	transcript	0.6746
3	CHMP7	transcript	0.5681
3	CHORDC1	transcript	0.1566
3	CHP1	transcript	0.646
3	CHPF2	transcript	0.6548
3	CHPT1	transcript	0.5961
3	CHST11	transcript	0.5621
3	CHST12	transcript	0.195
3	CHST14	transcript	0.5389
3	CHSY1	transcript	0.3465
3	CHTOP	transcript	0.535
3	CHUK	transcript	0.6178
3	CIAO1	transcript	0.5991
3	CIAO2A	transcript	0.4535
3	CIAO2B	transcript	0.5709
3	CIAPIN1	transcript	0.6675
3	CIB1	transcript	0.5342
3	CIC	transcript	0.2619
3	CILK1	transcript	0.1844
3	CIR1	transcript	0.5498
3	CISD2	transcript	0.4535
3	CISH	transcript	0.5688
3	CKAP2	transcript	0.3368
3	CKAP4	transcript	0.4535
3	CKAP5	transcript	0.6595
3	CKMT1B	transcript	0.3665
3	CLASP2	transcript	0.4832
3	CLCC1	transcript	0.5134
3	CLCN3	transcript	0.552
3	CLCN5	transcript	0.4874
3	CLCN7	transcript	0.4277
3	CLDN1	transcript	0.2124
3	CLDN15	transcript	0.1977
3	CLDN16	transcript	0.212
3	CLDN23	transcript	0.6111
3	CLDN7	transcript	0.5593
3	CLDND1	transcript	0.5134
3	CLEC16A	transcript	0.5932
3	CLIC1	transcript	0.5709
3	CLIC5	transcript	0.5168
3	CLINT1	transcript	0.4535
3	CLIP1	transcript	0.3716
3	CLMN	transcript	0.21
3	CLN8	transcript	0.3766
3	CLNS1A	transcript	0.2264
3	CLOCK	transcript	0.5339
3	CLP1	transcript	0.6456
3	CLPB	transcript	0.6775
3	CLPTM1	transcript	0.6418
3	CLPTM1L	transcript	0.5806
3	CLPX	transcript	0.6346
3	CLRN1-AS1	transcript	0.2223
3	CLSTN3	transcript	0.261
3	CLTC	transcript	0.6496
3	CLUH	transcript	0.5827
3	CMAS	transcript	0.6943
3	CMKLR2-AS	transcript	0.2306
3	CMPK1	transcript	0.5809
3	CMTM3	transcript	0.2983
3	CMTM4	transcript	0.5894
3	CMTM6	transcript	0.5461
3	CMTR1	transcript	0.6139
3	CMTR2	transcript	0.5182
3	CNDP2	transcript	0.5183
3	CNIH1	transcript	0.5984
3	CNIH4	transcript	0.335
3	CNNM2	transcript	0.6755
3	CNOT1	transcript	0.4535
3	CNOT10	transcript	0.4535
3	CNOT11	transcript	0.6494
3	CNOT6	transcript	0.5298
3	CNOT6L	transcript	0.3427
3	CNOT7	transcript	0.5715
3	CNOT9	transcript	0.4604
3	CNP	transcript	0.5877
3	CNPPD1	transcript	0.5237
3	CNST	transcript	0.2842
3	CNTNAP2	transcript	0.2532
3	CNTRL	transcript	0.3656
3	COA4	transcript	0.6168
3	COA7	transcript	0.6236
3	COBL	transcript	0.5874
3	COG1	transcript	0.6085
3	COG2	transcript	0.5164
3	COG4	transcript	0.6796
3	COG5	transcript	0.2983
3	COG7	transcript	0.5339
3	COIL	transcript	0.6707
3	COL15A1	transcript	0.1594
3	COL28A1	transcript	0.5911
3	COLGALT1	transcript	0.5671
3	COMMD1	transcript	0.687
3	COMMD10	transcript	0.5218
3	COMMD2	transcript	0.4604
3	COMMD7	transcript	0.5445
3	COMMD8	transcript	0.6337
3	COMMD9	transcript	0.5991
3	COMT	transcript	0.4012
3	COMTD1	transcript	0.525
3	COP1	transcript	0.574
3	COPA	transcript	0.5324
3	COPB1	transcript	0.5489
3	COPB2	transcript	0.5938
3	COPG1	transcript	0.671
3	COPG2	transcript	0.5655
3	COPS2	transcript	0.5911
3	COPS3	transcript	0.6294
3	COPS4	transcript	0.6649
3	COPS5	transcript	0.6349
3	COPS6	transcript	0.6021
3	COPS7A	transcript	0.6017
3	COPS7B	transcript	0.5036
3	COPS8	transcript	0.517
3	COPZ1	transcript	0.4751
3	COQ10B	transcript	0.5605
3	COQ5	transcript	0.4892
3	COQ6	transcript	0.5199
3	COQ8A	transcript	0.6209
3	COQ9	transcript	0.5208
3	CORO1B	transcript	0.6695
3	COTL1	transcript	0.2941
3	COX10	transcript	0.5633
3	COX11	transcript	0.4604
3	COX15	transcript	0.6689
3	COX17	transcript	0.2625
3	COX19	transcript	0.5254
3	COX5A	transcript	0.6073
3	COX6A1	transcript	0.5182
3	COX6B1	transcript	0.5933
3	COX7A2	transcript	0.6113
3	COX7A2L	transcript	0.5252
3	COX7B	transcript	0.6005
3	COX7C	transcript	0.6218
3	CPAMD8	transcript	0.4459
3	CPD	transcript	0.5637
3	CPEB2	transcript	0.2983
3	CPEB4	transcript	0.4331
3	CPLANE1	transcript	0.5915
3	CPNE2	transcript	0.5469
3	CPNE3	transcript	0.4951
3	CPNE8	transcript	0.2983
3	CPPED1	transcript	0.5681
3	CPS1	transcript	0.2747
3	CPSF1	transcript	0.4896
3	CPSF2	transcript	0.5859
3	CPSF3	transcript	0.517
3	CPSF4	transcript	0.2935
3	CPSF6	transcript	0.4535
3	CPT1A	transcript	0.3493
3	CPT2	transcript	0.6629
3	CPZ	transcript	0.2306
3	CRACD	transcript	0.3125
3	CRAT	transcript	0.2592
3	CRBN	transcript	0.4535
3	CRCP	transcript	0.5293
3	CREB1	transcript	0.5134
3	CREB3L2	transcript	0.3116
3	CREB5	transcript	0.1852
3	CREBL2	transcript	0.5467
3	CREBZF	transcript	0.4535
3	CRELD1	transcript	0.2244
3	CREM	transcript	0.5761
3	CRIPT	transcript	0.4895
3	CRISPLD1	transcript	0.2278
3	CRK	transcript	0.6001
3	CRNKL1	transcript	0.6151
3	CRPPA	transcript	0.5653
3	CRTAP	transcript	0.3305
3	CRTC1	transcript	0.3144
3	CRYAB	transcript	0.4456
3	CRYBB2P1	transcript	0.1586
3	CRYBG1	transcript	0.2451
3	CRYBG2	transcript	0.6404
3	CS	transcript	0.5419
3	CSDE1	transcript	0.5321
3	CSE1L	transcript	0.535
3	CSF2RA	transcript	0.3292
3	CSGALNACT1	transcript	0.5612
3	CSH1	transcript	0.2669
3	CSH2	transcript	0.43
3	CSHL1	transcript	0.2991
3	CSK	transcript	0.5134
3	CSNK1A1	transcript	0.4535
3	CSNK1D	transcript	0.3118
3	CSNK1G1	transcript	0.2054
3	CSNK1G2	transcript	0.3059
3	CSNK1G3	transcript	0.5469
3	CSNK2A1	transcript	0.4535
3	CSPG4	transcript	0.1594
3	CSRNP1	transcript	0.3372
3	CSRNP2	transcript	0.4892
3	CSRP1	transcript	0.6319
3	CSRP2	transcript	0.5596
3	CST3	transcript	0.6087
3	CSTF1	transcript	0.4749
3	CSTF2T	transcript	0.665
3	CSTF3	transcript	0.5112
3	CTBP1-DT	transcript	0.2619
3	CTBS	transcript	0.5695
3	CTC-338M12.4	transcript	0.2823
3	CTC1	transcript	0.4535
3	CTDSP2	transcript	0.5914
3	CTDSPL	transcript	0.5291
3	CTDSPL2	transcript	0.4535
3	CTNNA1	transcript	0.6807
3	CTNNAL1	transcript	0.5923
3	CTNNB1	transcript	0.5976
3	CTNNBIP1	transcript	0.5836
3	CTNND1	transcript	0.5445
3	CTNS	transcript	0.4839
3	CTPS1	transcript	0.4026
3	CTR9	transcript	0.677
3	CTSA	transcript	0.2309
3	CTSC	transcript	0.5933
3	CTSD	transcript	0.2054
3	CTSF	transcript	0.183
3	CTSZ	transcript	0.5379
3	CTTN	transcript	0.5687
3	CTTNBP2NL	transcript	0.644
3	CUL1	transcript	0.5809
3	CUL2	transcript	0.295
3	CUL3	transcript	0.5961
3	CUL4A	transcript	0.4832
3	CUL4B	transcript	0.4535
3	CUL5	transcript	0.5933
3	CUX1	transcript	0.5887
3	CWC15	transcript	0.5765
3	CWC22	transcript	0.4995
3	CWF19L1	transcript	0.5702
3	CXCL1	transcript	0.3571
3	CXCR4	transcript	0.2983
3	CYB561A3	transcript	0.4121
3	CYB561D1	transcript	0.608
3	CYB5A	transcript	0.3019
3	CYB5B	transcript	0.4895
3	CYB5D2	transcript	0.563
3	CYB5R3	transcript	0.6104
3	CYB5R4	transcript	0.2904
3	CYC1	transcript	0.5987
3	CYCS	transcript	0.6105
3	CYFIP2	transcript	0.1459
3	CYLD	transcript	0.335
3	CYP20A1	transcript	0.5857
3	CYP4V2	transcript	0.5404
3	CYRIA	transcript	0.5954
3	CYRIB	transcript	0.5232
3	CYTH1	transcript	0.4002
3	CYTH3	transcript	0.6229
3	CYYR1	transcript	0.1594
3	CZIB	transcript	0.5112
3	DAB2	transcript	0.3799
3	DACT2	transcript	0.3829
3	DAD1	transcript	0.4535
3	DAG1	transcript	0.6251
3	DANCR	transcript	0.5185
3	DAP	transcript	0.1553
3	DAP3	transcript	0.5951
3	DAPP1	transcript	0.4535
3	DARS1	transcript	0.5209
3	DAXX	transcript	0.2592
3	DAZAP1	transcript	0.3254
3	DAZAP2	transcript	0.2735
3	DBT	transcript	0.5696
3	DCAF1	transcript	0.5857
3	DCAF10	transcript	0.2054
3	DCAF11	transcript	0.5886
3	DCAF12	transcript	0.5275
3	DCAF13	transcript	0.5134
3	DCAF16	transcript	0.4535
3	DCAF17	transcript	0.5148
3	DCAF5	transcript	0.6031
3	DCAF6	transcript	0.5339
3	DCAF7	transcript	0.5134
3	DCAKD	transcript	0.3604
3	DCBLD1	transcript	0.3193
3	DCBLD2	transcript	0.2983
3	DCP1A	transcript	0.4535
3	DCTD	transcript	0.5223
3	DCTN3	transcript	0.6507
3	DCTN4	transcript	0.4535
3	DCTN5	transcript	0.5489
3	DCTN6	transcript	0.5434
3	DCUN1D1	transcript	0.484
3	DCUN1D3	transcript	0.5134
3	DCUN1D4	transcript	0.5134
3	DCUN1D5	transcript	0.5134
3	DDA1	transcript	0.2403
3	DDAH1	transcript	0.3038
3	DDB1	transcript	0.5882
3	DDHD1	transcript	0.1459
3	DDOST	transcript	0.556
3	DDX1	transcript	0.6698
3	DDX10	transcript	0.4041
3	DDX18	transcript	0.5648
3	DDX20	transcript	0.5279
3	DDX21	transcript	0.56
3	DDX27	transcript	0.2365
3	DDX28	transcript	0.5906
3	DDX3X	transcript	0.2028
3	DDX41	transcript	0.5863
3	DDX42	transcript	0.5759
3	DDX46	transcript	0.2935
3	DDX49	transcript	0.6422
3	DDX5	transcript	0.6037
3	DDX52	transcript	0.584
3	DDX54	transcript	0.6022
3	DDX55	transcript	0.2264
3	DDX56	transcript	0.6348
3	DDX59	transcript	0.2981
3	DDX6	transcript	0.5148
3	DDX60L	transcript	0.4832
3	DEAF1	transcript	0.3254
3	DEDD	transcript	0.562
3	DEDD2	transcript	0.5931
3	DEF8	transcript	0.586
3	DEK	transcript	0.543
3	DELE1	transcript	0.4832
3	DENND10	transcript	0.5536
3	DENND1B	transcript	0.5575
3	DENND2B	transcript	0.3515
3	DENND4C	transcript	0.2264
3	DENND5A	transcript	0.2054
3	DENND6A	transcript	0.5148
3	DENR	transcript	0.5324
3	DEPDC1	transcript	0.1831
3	DEPP1	transcript	0.528
3	DERA	transcript	0.5675
3	DERL1	transcript	0.4954
3	DERL2	transcript	0.6081
3	DESI1	transcript	0.5671
3	DFFA	transcript	0.578
3	DGCR2	transcript	0.6234
3	DGKA	transcript	0.3118
3	DGKG	transcript	0.3019
3	DGKI	transcript	0.2604
3	DHCR24	transcript	0.5278
3	DHDDS	transcript	0.4535
3	DHFR	transcript	0.4015
3	DHRS2	transcript	0.3012
3	DHTKD1	transcript	0.2438
3	DHX15	transcript	0.4535
3	DHX16	transcript	0.5679
3	DHX29	transcript	0.686
3	DHX30	transcript	0.6562
3	DHX32	transcript	0.5871
3	DHX33	transcript	0.4832
3	DHX34	transcript	0.1977
3	DHX36	transcript	0.4535
3	DHX37	transcript	0.5588
3	DHX40	transcript	0.5513
3	DHX57	transcript	0.5458
3	DHX8	transcript	0.5989
3	DHX9	transcript	0.6003
3	DIAPH1	transcript	0.6095
3	DIAPH3	transcript	0.1817
3	DICER1	transcript	0.5148
3	DIDO1	transcript	0.2229
3	DIP2B	transcript	0.3279
3	DIPK1B	transcript	0.1594
3	DIPK2B	transcript	0.1594
3	DIS3	transcript	0.5275
3	DIS3L	transcript	0.5085
3	DIS3L2	transcript	0.4879
3	DKC1	transcript	0.5485
3	DLAT	transcript	0.5527
3	DLC1	transcript	0.3019
3	DLD	transcript	0.6082
3	DLG5	transcript	0.1977
3	DLST	transcript	0.6472
3	DLX3	transcript	0.2948
3	DLX4	transcript	0.3562
3	DMAC2	transcript	0.5858
3	DMAC2L	transcript	0.25
3	DMAP1	transcript	0.4832
3	DMD	transcript	0.2983
3	DMXL1	transcript	0.517
3	DNAAF5	transcript	0.3152
3	DNAH14	transcript	0.5742
3	DNAJA1	transcript	0.5318
3	DNAJA2	transcript	0.6521
3	DNAJA3	transcript	0.6334
3	DNAJB11	transcript	0.5965
3	DNAJB12	transcript	0.5828
3	DNAJB14	transcript	0.4892
3	DNAJB4	transcript	0.5497
3	DNAJB9	transcript	0.5421
3	DNAJC10	transcript	0.5232
3	DNAJC11	transcript	0.5209
3	DNAJC13	transcript	0.4698
3	DNAJC14	transcript	0.5603
3	DNAJC16	transcript	0.6206
3	DNAJC2	transcript	0.4832
3	DNAJC21	transcript	0.6297
3	DNAJC24	transcript	0.6055
3	DNAJC27	transcript	0.1637
3	DNAJC3	transcript	0.3438
3	DNAJC30	transcript	0.6647
3	DNAJC5	transcript	0.6368
3	DNAJC6	transcript	0.4812
3	DNAJC8	transcript	0.5413
3	DNAJC9	transcript	0.5341
3	DNASE1L1	transcript	0.5366
3	DNM1L	transcript	0.5551
3	DNMBP	transcript	0.5447
3	DNMT1	transcript	0.3312
3	DNMT3A	transcript	0.5595
3	DOCK1	transcript	0.6266
3	DOCK4	transcript	0.2983
3	DOCK7	transcript	0.5148
3	DOCK8	transcript	0.5425
3	DOCK9	transcript	0.543
3	DOLK	transcript	0.5457
3	DOLPP1	transcript	0.5715
3	DOP1A	transcript	0.5217
3	DOT1L	transcript	0.2366
3	DPEP2	transcript	0.503
3	DPF2	transcript	0.4535
3	DPH1	transcript	0.5793
3	DPH3	transcript	0.6098
3	DPH6	transcript	0.4535
3	DPH7	transcript	0.3254
3	DPM1	transcript	0.5972
3	DPM2	transcript	0.5936
3	DPP3	transcript	0.5675
3	DPP8	transcript	0.2054
3	DPP9	transcript	0.5412
3	DPY19L1	transcript	0.5134
3	DPY19L3	transcript	0.5007
3	DPYSL2	transcript	0.2983
3	DR1	transcript	0.4535
3	DRG1	transcript	0.665
3	DSC3	transcript	0.2983
3	DSE	transcript	0.5134
3	DSG2	transcript	0.609
3	DSN1	transcript	0.5276
3	DSTN	transcript	0.5282
3	DSTYK	transcript	0.5579
3	DTL	transcript	0.2385
3	DTX2	transcript	0.3152
3	DTX4	transcript	0.2842
3	DUBR	transcript	0.4946
3	DUS1L	transcript	0.5018
3	DUS2	transcript	0.5458
3	DUS3L	transcript	0.2935
3	DUSP11	transcript	0.5134
3	DUSP14	transcript	0.5386
3	DUSP16	transcript	0.3005
3	DUSP3	transcript	0.5966
3	DUSP4	transcript	0.6166
3	DUSP8	transcript	0.291
3	DUSP9	transcript	0.6031
3	DVL3	transcript	0.1916
3	DYM	transcript	0.5028
3	DYNC1H1	transcript	0.6195
3	DYNC1I2	transcript	0.5917
3	DYNC1LI1	transcript	0.2592
3	DYNC1LI2	transcript	0.5651
3	DYNC2I2	transcript	0.3487
3	DYNLL2	transcript	0.6134
3	DYNLT1	transcript	0.6036
3	DYNLT3	transcript	0.4892
3	DYRK1A	transcript	0.3089
3	DYRK2	transcript	0.511
3	DYSF	transcript	0.6236
3	DZIP3	transcript	0.5348
3	E2F3	transcript	0.2983
3	E2F4	transcript	0.5736
3	E2F6	transcript	0.6182
3	EAPP	transcript	0.5237
3	EARS2	transcript	0.5959
3	EBAG9	transcript	0.5392
3	ECD	transcript	0.5164
3	ECH1	transcript	0.6188
3	ECHDC1	transcript	0.592
3	ECHDC2	transcript	0.1916
3	ECHDC3	transcript	0.3886
3	ECHS1	transcript	0.6351
3	ECI1	transcript	0.556
3	ECM1	transcript	0.447
3	ECPAS	transcript	0.5775
3	EDC3	transcript	0.5919
3	EDC4	transcript	0.1977
3	EDEM1	transcript	0.6057
3	EDEM3	transcript	0.5517
3	EDRF1	transcript	0.4832
3	EED	transcript	0.456
3	EEF1A1	transcript	0.6694
3	EEF2	transcript	0.678
3	EEFSEC	transcript	0.5545
3	EFCAB13	transcript	0.5276
3	EFCAB14	transcript	0.5301
3	EFEMP1	transcript	0.3219
3	EFHD2	transcript	0.2592
3	EFL1	transcript	0.5919
3	EFR3A	transcript	0.5248
3	EFS	transcript	0.3104
3	EFTUD2	transcript	0.5829
3	EGFEM1P	transcript	0.4366
3	EGFLAM	transcript	0.3584
3	EGLN2	transcript	0.2306
3	EHD1	transcript	0.6961
3	EHD2	transcript	0.3019
3	EHD3	transcript	0.2729
3	EHD4	transcript	0.6377
3	EHMT1	transcript	0.3254
3	EHMT2	transcript	0.4969
3	EI24	transcript	0.4604
3	EID1	transcript	0.6107
3	EID2	transcript	0.3952
3	EIF1AD	transcript	0.2264
3	EIF1AX	transcript	0.2289
3	EIF1B	transcript	0.2983
3	EIF2A	transcript	0.4535
3	EIF2AK1	transcript	0.5545
3	EIF2AK2	transcript	0.2983
3	EIF2AK3	transcript	0.5237
3	EIF2B1	transcript	0.589
3	EIF2B2	transcript	0.5653
3	EIF2B4	transcript	0.5888
3	EIF2B5	transcript	0.5623
3	EIF2D	transcript	0.5798
3	EIF2S1	transcript	0.6405
3	EIF2S2	transcript	0.669
3	EIF2S3	transcript	0.012
3	EIF3A	transcript	0.6137
3	EIF3D	transcript	0.6096
3	EIF3E	transcript	0.5433
3	EIF3F	transcript	0.662
3	EIF3G	transcript	0.6173
3	EIF3I	transcript	0.582
3	EIF3J	transcript	0.5896
3	EIF3K	transcript	0.5961
3	EIF3M	transcript	0.5658
3	EIF4A2	transcript	0.6118
3	EIF4E	transcript	0.4604
3	EIF4E2	transcript	0.6768
3	EIF4E3	transcript	0.1817
3	EIF4EBP2	transcript	0.2054
3	EIF4ENIF1	transcript	0.635
3	EIF4G1	transcript	0.5989
3	EIF4G2	transcript	0.6105
3	EIF4G3	transcript	0.3501
3	EIF5	transcript	0.4832
3	EIF5A	transcript	0.6753
3	EIF5B	transcript	0.5324
3	ELAC2	transcript	0.6879
3	ELAVL1	transcript	0.5953
3	ELF1	transcript	0.4892
3	ELF3-AS1	transcript	0.1946
3	ELK1	transcript	0.613
3	ELK4	transcript	0.2983
3	ELL2	transcript	0.214
3	ELMO1	transcript	0.521
3	ELMO2	transcript	0.543
3	ELMOD2	transcript	0.5324
3	ELMOD3	transcript	0.3254
3	ELOA	transcript	0.5817
3	ELOB	transcript	0.6734
3	ELOC	transcript	0.5906
3	ELOVL1	transcript	0.5793
3	ELP1	transcript	0.6062
3	ELP2	transcript	0.4849
3	ELP3	transcript	0.5555
3	ELP4	transcript	0.5166
3	EMC1	transcript	0.5541
3	EMC10	transcript	0.586
3	EMC2	transcript	0.4535
3	EMC3	transcript	0.5942
3	EMC4	transcript	0.526
3	EMC8	transcript	0.5541
3	EML2	transcript	0.6127
3	EML4	transcript	0.5467
3	EMP2	transcript	0.5658
3	ENAH	transcript	0.3421
3	ENDOD1	transcript	0.574
3	ENDOU	transcript	0.17
3	ENO1	transcript	0.5719
3	ENOPH1	transcript	0.5645
3	ENOX2	transcript	0.5681
3	ENPEP	transcript	0.1817
3	ENSG00000130723	transcript	0.2797
3	ENSG00000215271	transcript	0.2117
3	ENSG00000230490	transcript	0.2113
3	ENSG00000236194	transcript	0.2343
3	ENSG00000239665	transcript	0.2652
3	ENSG00000247121	transcript	0.1843
3	ENSG00000249258	transcript	0.1893
3	ENSG00000249877	transcript	0.0188
3	ENSG00000251615	transcript	0.283
3	ENSG00000253671	transcript	0.2239
3	ENSG00000254363	transcript	0.2393
3	ENSG00000256591	transcript	0.2434
3	ENSG00000257083	transcript	0.2311
3	ENSG00000259194	transcript	0.2251
3	ENSG00000260257	transcript	0.2622
3	ENSG00000260267	transcript	0.3809
3	ENSG00000260711	transcript	0.2301
3	ENSG00000260971	transcript	0.185
3	ENSG00000261324	transcript	0.2737
3	ENSG00000261632	transcript	0.4151
3	ENSG00000261654	transcript	0.24
3	ENSG00000261821	transcript	0.2254
3	ENSG00000265417	transcript	0.2104
3	ENSG00000266088	transcript	0.2271
3	ENSG00000266378	transcript	0.2619
3	ENSG00000266709	transcript	0.3079
3	ENSG00000266830	transcript	0.4092
3	ENSG00000267943	transcript	0.2996
3	ENSG00000268153	transcript	0.1586
3	ENSG00000268205	transcript	0.2649
3	ENSG00000269940	transcript	0.3254
3	ENSG00000269958	transcript	0.1977
3	ENSG00000271533	transcript	0.1198
3	ENSG00000272732	transcript	0.3846
3	ENSG00000273329	transcript	0.2054
3	ENSG00000276517	transcript	0.2239
3	ENSG00000277152	transcript	0.1517
3	ENSG00000277534	transcript	0.2791
3	ENSG00000278600	transcript	0.2239
3	ENSG00000278829	transcript	0.2239
3	ENSG00000278928	transcript	0.2054
3	ENSG00000278948	transcript	0.2054
3	ENSG00000279089	transcript	0.2239
3	ENSG00000279118	transcript	0.2728
3	ENSG00000279133	transcript	0.2293
3	ENSG00000279513	transcript	0.2056
3	ENSG00000279518	transcript	0.3059
3	ENSG00000279608	transcript	0.2308
3	ENSG00000279662	transcript	0.1852
3	ENSG00000279806	transcript	0.2655
3	ENSG00000279852	transcript	0.2935
3	ENSG00000280152	transcript	0.1977
3	ENSG00000280285	transcript	0.2247
3	ENSG00000281195	transcript	0.2239
3	ENSG00000285399	transcript	0.2306
3	ENSG00000285796	transcript	0.2649
3	ENTPD4	transcript	0.596
3	ENTPD6	transcript	0.6391
3	ENTPD7	transcript	0.5291
3	ENTREP3	transcript	0.2842
3	ENY2	transcript	0.4535
3	EOLA2-DT	transcript	0.2239
3	EPAS1	transcript	0.3311
3	EPB41L2	transcript	0.2983
3	EPB41L3	transcript	0.6117
3	EPB41L4A	transcript	0.2983
3	EPB41L4B	transcript	0.2592
3	EPB41L5	transcript	0.5654
3	EPG5	transcript	0.6363
3	EPHA1-AS1	transcript	0.2305
3	EPHB2	transcript	0.3952
3	EPHB4	transcript	0.5605
3	EPHB6	transcript	0.4092
3	EPHX2	transcript	0.2983
3	EPM2AIP1	transcript	0.4604
3	EPN1	transcript	0.5365
3	EPN2	transcript	0.5585
3	EPN3	transcript	0.4058
3	EPRS1	transcript	0.6083
3	EPS15	transcript	0.5433
3	ERAL1	transcript	0.59
3	ERBB2	transcript	0.4669
3	ERC1	transcript	0.6224
3	ERCC1	transcript	0.4751
3	ERCC3	transcript	0.5987
3	ERCC4	transcript	0.2842
3	ERCC6	transcript	0.5799
3	ERF	transcript	0.2983
3	ERGIC2	transcript	0.575
3	ERGIC3	transcript	0.493
3	ERH	transcript	0.5331
3	ERI1	transcript	0.3559
3	ERI2	transcript	0.6008
3	ERI3	transcript	0.6102
3	ERICH1	transcript	0.3378
3	ERLEC1	transcript	0.5524
3	ERLIN2	transcript	0.5182
3	ERMAP	transcript	0.4278
3	ERMARD	transcript	0.4535
3	ERMP1	transcript	0.587
3	ERN1	transcript	0.6277
3	ERO1B	transcript	0.5632
3	ERV3-1	transcript	0.3039
3	ERVE-1	transcript	0.3721
3	ERVMER34-1	transcript	0.2452
3	ERVV-2	transcript	0.4356
3	ERVW-1	transcript	0.261
3	ESAM	transcript	0.2627
3	ESD	transcript	0.693
3	ESRP2	transcript	0.3254
3	ESRRA	transcript	0.6846
3	ESRRG	transcript	0.3375
3	ETAA1	transcript	0.3403
3	ETF1	transcript	0.5959
3	ETFA	transcript	0.4535
3	ETFDH	transcript	0.3244
3	ETFRF1	transcript	0.5037
3	ETNK1	transcript	0.4535
3	ETV3	transcript	0.61
3	ETV4	transcript	0.261
3	ETV6	transcript	0.325
3	EVA1A	transcript	0.5961
3	EVI5	transcript	0.5182
3	EVI5L	transcript	0.5712
3	EVL	transcript	0.568
3	EWSR1	transcript	0.4832
3	EXD2	transcript	0.5875
3	EXOC1	transcript	0.5406
3	EXOC2	transcript	0.6163
3	EXOC4	transcript	0.6077
3	EXOC5	transcript	0.4535
3	EXOC6	transcript	0.3336
3	EXOC6B	transcript	0.3984
3	EXOC7	transcript	0.6122
3	EXOC8	transcript	0.4669
3	EXOSC10	transcript	0.5134
3	EXOSC2	transcript	0.5875
3	EXOSC8	transcript	0.4535
3	EXT2	transcript	0.5675
3	EXTL2	transcript	0.3142
3	EYA3	transcript	0.4832
3	EZH1	transcript	0.2935
3	EZH2	transcript	0.1817
3	FADS1	transcript	0.2983
3	FADS2	transcript	0.2983
3	FADS3	transcript	0.5191
3	FAF1	transcript	0.6488
3	FAF2	transcript	0.5478
3	FAM102A	transcript	0.5944
3	FAM104A	transcript	0.5865
3	FAM114A2	transcript	0.5851
3	FAM118A	transcript	0.1944
3	FAM120B	transcript	0.5112
3	FAM120C	transcript	0.5219
3	FAM131A	transcript	0.3861
3	FAM133B	transcript	0.2935
3	FAM135A	transcript	0.2305
3	FAM136A	transcript	0.5324
3	FAM13B	transcript	0.5112
3	FAM149B1	transcript	0.4957
3	FAM162B	transcript	0.2506
3	FAM168A	transcript	0.2054
3	FAM168B	transcript	0.3066
3	FAM172A	transcript	0.6122
3	FAM177A1	transcript	0.4535
3	FAM199X	transcript	0.5134
3	FAM204A	transcript	0.4535
3	FAM20B	transcript	0.6105
3	FAM210B	transcript	0.3574
3	FAM217B	transcript	0.5492
3	FAM219B	transcript	0.5472
3	FAM234A	transcript	0.5566
3	FAM234B	transcript	0.5946
3	FAM241A	transcript	0.1566
3	FAM32A	transcript	0.6116
3	FAM3A	transcript	0.261
3	FAM3C	transcript	0.6115
3	FAM53B	transcript	0.3824
3	FAM53C	transcript	0.5168
3	FAM76B	transcript	0.4535
3	FAM83G	transcript	0.2264
3	FAM83H	transcript	0.586
3	FAM89A	transcript	0.3019
3	FAM91A1	transcript	0.4954
3	FAM98B	transcript	0.5464
3	FANCD2	transcript	0.1817
3	FANCE	transcript	0.1977
3	FANCI	transcript	0.1817
3	FAR1	transcript	0.5134
3	FAR2	transcript	0.3223
3	FARP1	transcript	0.2983
3	FARSA	transcript	0.6085
3	FARSB	transcript	0.5974
3	FASN	transcript	0.5852
3	FASTK	transcript	0.5589
3	FASTKD1	transcript	0.5235
3	FASTKD2	transcript	0.5831
3	FASTKD5	transcript	0.5218
3	FAT1	transcript	0.3193
3	FBH1	transcript	0.5882
3	FBLN1	transcript	0.3221
3	FBLN7	transcript	0.3071
3	FBN1	transcript	0.5479
3	FBN2	transcript	0.6165
3	FBRS	transcript	0.3092
3	FBXL12	transcript	0.5761
3	FBXL17	transcript	0.5347
3	FBXL18	transcript	0.5148
3	FBXL19	transcript	0.4641
3	FBXL19-AS1	transcript	0.2309
3	FBXL20	transcript	0.2054
3	FBXL4	transcript	0.4535
3	FBXL5	transcript	0.5901
3	FBXO21	transcript	0.5911
3	FBXO25	transcript	0.3403
3	FBXO3	transcript	0.5765
3	FBXO30	transcript	0.5681
3	FBXO33	transcript	0.5273
3	FBXO34	transcript	0.5479
3	FBXO38	transcript	0.522
3	FBXO42	transcript	0.5663
3	FBXO46	transcript	0.4535
3	FBXO8	transcript	0.5381
3	FBXO9	transcript	0.5446
3	FBXW11	transcript	0.5478
3	FBXW11P1	transcript	0.1739
3	FBXW2	transcript	0.5148
3	FBXW7	transcript	0.3988
3	FBXW8	transcript	0.5624
3	FCF1	transcript	0.5761
3	FCGR2B	transcript	0.1594
3	FCGR2C	transcript	0.1594
3	FCHO2	transcript	0.4535
3	FCHSD1	transcript	0.2021
3	FCHSD2	transcript	0.5134
3	FCSK	transcript	0.5438
3	FDFT1	transcript	0.3619
3	FDX1	transcript	0.2983
3	FECH	transcript	0.5242
3	FEM1A	transcript	0.3862
3	FEM1B	transcript	0.5347
3	FEN1	transcript	0.613
3	FER	transcript	0.2369
3	FERMT1	transcript	0.5297
3	FERMT2	transcript	0.5622
3	FES	transcript	0.1739
3	FEZ2	transcript	0.4832
3	FGF12	transcript	0.1374
3	FGFR1OP2	transcript	0.2983
3	FGFR2	transcript	0.4409
3	FH	transcript	0.6822
3	FHDC1	transcript	0.3085
3	FHIP2A	transcript	0.5672
3	FHOD1	transcript	0.3316
3	FIBP	transcript	0.6619
3	FICD	transcript	0.58
3	FIG4	transcript	0.5329
3	FIGNL1	transcript	0.5157
3	FIP1L1	transcript	0.4535
3	FIRRE	transcript	0.1198
3	FIS1	transcript	0.5928
3	FIZ1	transcript	0.3101
3	FKBP10	transcript	0.3324
3	FKBP14	transcript	0.5192
3	FKBP15	transcript	0.6071
3	FKBP1A	transcript	0.6001
3	FKBP5	transcript	0.2983
3	FKBP9	transcript	0.5883
3	FKRP	transcript	0.291
3	FKTN	transcript	0.5134
3	FLAD1	transcript	0.6311
3	FLI1	transcript	0.2983
3	FLII	transcript	0.5572
3	FLOT1	transcript	0.4641
3	FLOT2	transcript	0.5223
3	FLVCR2	transcript	0.287
3	FLYWCH1	transcript	0.3579
3	FMNL3	transcript	0.2983
3	FN3KRP	transcript	0.5801
3	FNDC3A	transcript	0.3223
3	FNDC3B	transcript	0.2054
3	FOCAD	transcript	0.5041
3	FOLR1	transcript	0.2448
3	FOXI3	transcript	0.453
3	FOXK1	transcript	0.2983
3	FOXK2	transcript	0.2935
3	FOXN2	transcript	0.4892
3	FOXO4	transcript	0.5407
3	FOXP4	transcript	0.5984
3	FOXRED1	transcript	0.3125
3	FOXRED2	transcript	0.2217
3	FPR1	transcript	0.3379
3	FRAS1	transcript	0.291
3	FRAT2	transcript	0.5974
3	FREM2	transcript	0.1916
3	FRK	transcript	0.5005
3	FRMD4B	transcript	0.5816
3	FRMD6	transcript	0.6312
3	FRMD8	transcript	0.3144
3	FRRS1	transcript	0.2983
3	FRS2	transcript	0.5578
3	FRYL	transcript	0.2054
3	FSCN1	transcript	0.3862
3	FSTL1	transcript	0.1132
3	FTO	transcript	0.5226
3	FTSJ3	transcript	0.5951
3	FTX	transcript	0.1198
3	FUBP3	transcript	0.5498
3	FUCA1	transcript	0.6349
3	FUCA2	transcript	0.5521
3	FUNDC2	transcript	0.5551
3	FURIN	transcript	0.6391
3	FUS	transcript	0.5036
3	FUT10	transcript	0.5694
3	FUT4	transcript	0.6083
3	FUT8	transcript	0.3999
3	FXR1	transcript	0.5923
3	FXR2	transcript	0.5502
3	FXYD5	transcript	0.2166
3	FYB1	transcript	0.3433
3	FYN	transcript	0.3936
3	FYTTD1	transcript	0.6904
3	FZD3	transcript	0.3634
3	FZD5	transcript	0.3462
3	FZD6	transcript	0.5429
3	FZR1	transcript	0.2935
3	G2E3	transcript	0.4535
3	G3BP1	transcript	0.543
3	G3BP2	transcript	0.4535
3	G6PC3	transcript	0.5849
3	G6PD	transcript	0.5796
3	GAA	transcript	0.5909
3	GAB1	transcript	0.2296
3	GAB2	transcript	0.2671
3	GABARAPL1	transcript	0.5861
3	GABARAPL2	transcript	0.551
3	GABPB1	transcript	0.5497
3	GABPB1-IT1	transcript	0.2239
3	GABRA4	transcript	0.3403
3	GAK	transcript	0.3254
3	GAL3ST4	transcript	0.2997
3	GALC	transcript	0.4891
3	GALK2	transcript	0.5813
3	GALNS	transcript	0.2935
3	GALNT1	transcript	0.5397
3	GALNT10	transcript	0.3924
3	GALNT11	transcript	0.5859
3	GALNT6	transcript	0.5309
3	GAN	transcript	0.2054
3	GAPVD1	transcript	0.6031
3	GAREM1	transcript	0.3221
3	GARS1	transcript	0.5395
3	GART	transcript	0.5867
3	GAS2L1	transcript	0.2264
3	GAS2L3	transcript	0.3635
3	GAS5	transcript	0.3235
3	GATA2	transcript	0.2842
3	GATA2-AS1	transcript	0.4713
3	GATAD1	transcript	0.4812
3	GATAD2A	transcript	0.2842
3	GATB	transcript	0.6165
3	GATC	transcript	0.4535
3	GATD1	transcript	0.5174
3	GATM	transcript	0.3268
3	GBA2	transcript	0.6348
3	GBF1	transcript	0.618
3	GCA	transcript	0.531
3	GCFC2	transcript	0.5039
3	GCLM	transcript	0.5413
3	GCN1	transcript	0.5174
3	GCNT2	transcript	0.3643
3	GCNT4	transcript	0.6053
3	GDE1	transcript	0.5174
3	GDI2	transcript	0.517
3	GDPD1	transcript	0.2663
3	GDPD5	transcript	0.1977
3	GEMIN5	transcript	0.5923
3	GET3	transcript	0.5656
3	GFER	transcript	0.5112
3	GFM1	transcript	0.6654
3	GFM2	transcript	0.5774
3	GFPT1	transcript	0.5795
3	GFPT2	transcript	0.1939
3	GGA1	transcript	0.3254
3	GGA2	transcript	0.5685
3	GGH	transcript	0.5736
3	GHITM	transcript	0.5945
3	GHR	transcript	0.5009
3	GID8	transcript	0.5592
3	GIMAP4	transcript	0.2983
3	GIMAP6	transcript	0.2983
3	GINM1	transcript	0.5237
3	GIT2	transcript	0.2983
3	GJA1	transcript	0.3268
3	GJA4	transcript	0.1594
3	GJA5	transcript	0.6088
3	GJC1	transcript	0.2983
3	GK5	transcript	0.2054
3	GLB1	transcript	0.5728
3	GLCCI1	transcript	0.2908
3	GLCE	transcript	0.3689
3	GLDC	transcript	0.6162
3	GLE1	transcript	0.557
3	GLI3	transcript	0.2054
3	GLIS2	transcript	0.3224
3	GLMP	transcript	0.5531
3	GLO1	transcript	0.5681
3	GLOD4	transcript	0.5395
3	GLRX3	transcript	0.543
3	GLRX5	transcript	0.3543
3	GLS	transcript	0.2983
3	GLT8D1	transcript	0.5309
3	GLTP	transcript	0.5665
3	GLUD1	transcript	0.5946
3	GLUL	transcript	0.6478
3	GLYR1	transcript	0.5445
3	GM2A	transcript	0.3385
3	GMCL1	transcript	0.1132
3	GMDS-DT	transcript	0.3896
3	GMEB1	transcript	0.3058
3	GMEB2	transcript	0.307
3	GMFB	transcript	0.5356
3	GMPPA	transcript	0.6659
3	GMPPB	transcript	0.5927
3	GMPR2	transcript	0.6625
3	GMPS	transcript	0.517
3	GNA11	transcript	0.2842
3	GNA12	transcript	0.5619
3	GNA13	transcript	0.5209
3	GNAI3	transcript	0.5401
3	GNAS	transcript	0.6156
3	GNB1	transcript	0.5209
3	GNB2	transcript	0.6151
3	GNB4	transcript	0.5225
3	GNG11	transcript	0.6208
3	GNG12	transcript	0.5309
3	GNL2	transcript	0.5995
3	GNL3	transcript	0.5862
3	GNL3L	transcript	0.5936
3	GNPDA1	transcript	0.1699
3	GNPNAT1	transcript	0.5401
3	GNPTAB	transcript	0.3193
3	GNS	transcript	0.5178
3	GOLGA1	transcript	0.5259
3	GOLGA5	transcript	0.6095
3	GOLGA7	transcript	0.4842
3	GOLIM4	transcript	0.3033
3	GOLM1	transcript	0.6443
3	GOLM2	transcript	0.3033
3	GOLPH3	transcript	0.2842
3	GOLPH3L	transcript	0.5134
3	GOLT1B	transcript	0.4535
3	GON4L	transcript	0.2935
3	GOPC	transcript	0.5134
3	GORASP1	transcript	0.5535
3	GOSR1	transcript	0.5521
3	GOSR2	transcript	0.4535
3	GOT1	transcript	0.5276
[truncated: 5,942 more rows]
